# Supplementary material for: Prevalence of diabetes and unrecognized diabetes in hypertensive patients aged 40 to 79 years in southwest China
Source: PLoS One. 2017 Feb 13;12(2):e0170250. doi: 10.1371/journal.pone.0170250 (PMC5305248; doi:10.1371/journal.pone.0170250)
Supplement: S1 Data — (XLSX) [file pone.0170250.s001.xlsx]

## Sheet: #LN00008
num	a2	a31	a5	a6	a71	a72	a73	a74	a75	a76	a77	a78	a78_1	b11	b12	b13	b14	b21	b22	b23	b24	b3	b4	b5	b61	b62	b63	c11	c12	c13	c14	c2	c3	c4	d1	d2	d3	d41	d42	d5	d61	d62	d71	d72	d73	d8	d91	d92	d101
1	2	72	1	1	2	2	2	2	2	2	2	_x001a__x001a__x001a__x001a__x001a_	1	2	.	.	.	2	.	.	.	2	1	1	1	2	3	6	6	1	13	1	2	2	1	1	8	180	110	1	2	.	2	.	.	.	2	.	.
2	2	57	1	1	2	2	2	2	1	2	2		1	2	.	.	.	2	.	.	.	2	1	1	2	1	4	3	3	1	10	3	3	3	2	3	.	.	.	.	3	.	2	.	.	.	2	.	.
3	2	55	1	1	2	1	2	2	2	2	2		1	2	.	.	.	2	.	.	.	2	1	1	2	1	3	3	1	1	4	1	2	2	1	1	2	160	.	2	2	.	2	.	.	.	2	.	.
4	2	55	1	1	2	1	2	2	2	2	2		1	2	.	.	.	2	.	.	.	2	1	1	2	2	4	3	1	1	5	1	2	2	2	2	.	.	.	.	2	.	2	.	.	.	2	.	.
5	2	60	1	1	2	2	2	2	2	2	2	_x001a__x001a__x001a__x001a__x001a_	1	2	.	.	.	2	.	.	.	2	1	1	1	2	2	3	3	2	.	3	2	2	1	1	5	180	90	1	2	.	2	.	.	.	2	.	.
6	1	63	3	1	2	1	2	2	2	2	2		.	2	.	.	.	2	30	2	.	1	2	2	2	3	2	.	.	.	.	.	.	.	1	1	4	150	100	1	2	.	2	.	.	.	2	.	.
7	2	64	2	1	2	2	2	2	2	2	2	_x001a__x001a__x001a__x001a__x001a_	2	2	.	.	.	2	.	.	.	2	3	3	2	3	2	5	2	1	16	3	2	2	1	1	3	160	90	1	1	2	2	.	.	.	2	.	.
8	2	67	1	4	2	2	2	1	2	2	2		1	2	.	.	.	2	.	.	.	3	3	3	2	3	3	5	5	1	21	1	2	2	1	1	1	180	100	2	1	3	2	.	.	.	3	.	.
9	2	58	1	1	2	2	2	2	2	1	2		1	2	.	.	.	2	.	.	.	2	1	1	1	1	4	2	2	1	8	3	2	2	2	2	.	.	.	.	2	.	2	.	.	.	2	.	.
10	2	57	2	1	2	1	2	2	2	2	2		1	2	.	.	.	2	.	.	.	3	1	1	1	2	2	3	2	1	2	1	2	2	1	1	1	140	80	3	2	.	2	.	.	.	1	2	1
11	2	62	1	1	2	1	2	2	2	2	2		3	2	.	.	.	2	.	.	.	2	2	3	2	1	4	5	4	1	19	3	2	2	2	2	.	.	.	.	2	.	2	.	.	.	2	.	.
12	2	55	3	1	2	1	2	2	2	2	2		1	2	.	.	.	2	.	.	.	2	3	2	2	3	2	3	1	1	1	3	2	2	1	1	1	160	80	2	2	.	2	.	.	.	2	.	.
13	2	69	1	1	2	2	2	2	2	2	2	_x001a__x001a__x001a__x001a__x001a_	2	2	.	.	.	2	.	.	.	2	1	.	2	2	.	2	2	1	2	2	2	2	1	2	.	.	.	.	2	.	2	.	.	.	2	.	.
14	1	65	1	1	1	2	2	2	2	2	2		1	1	30	6	.	2	.	.	.	2	1	.	2	2	4	.	.	.	.	.	.	.	2	1	3	180	100	2	2	.	2	.	.	.	2	.	.
15	1	70	1	1	2	2	1	2	2	2	2		2	1	50	6	.	2	.	.	.	1	1	.	3	3	1	.	.	.	.	.	.	.	1	1	4	210	180	1	2	.	2	.	.	.	2	.	.
16	2	59	2	1	1	2	2	2	2	2	2		2	2	.	.	.	1	1	1	.	2	3	3	2	2	3	4	3	1	.	1	1	3	1	1	3	150	90	1	3	.	2	.	.	.	2	.	.
17	2	62	3	1	2	2	2	2	2	2	2	_x001a__x001a__x001a__x001a__x001a_	1	2	.	.	.	2	.	.	.	2	1	.	2	2	.	3	3	2	.	2	2	2	1	1	6	180	120	1	2	.	2	.	.	.	2	.	.
18	2	50	2	1	2	1	2	2	2	2	2		1	2	.	.	.	2	.	.	.	2	3	3	1	1	3	4	1	1	.	3	2	2	1	1	1	160	.	1	2	.	2	.	.	.	2	.	.
19	2	42	3	1	2	2	2	2	2	2	2	_x001a__x001a_	2	2	.	.	.	2	.	.	.	2	1	.	2	3	1	3	1	2	.	1	3	3	1	1	3	190	150	1	2	.	2	.	.	.	2	.	.
20	1	61	1	1	2	1	2	2	2	2	2		2	2	.	.	.	1	10	1	.	3	4	.	3	1	3	.	.	.	.	.	.	.	2	2	.	.	.	.	2	.	2	.	.	.	2	.	.
21	1	68	2	1	2	1	2	2	2	2	2		1	2	.	.	.	2	.	.	.	1	1	1	2	1	3	.	.	.	.	.	.	.	1	2	.	.	.	.	2	.	2	.	.	.	2	.	.
22	2	56	2	1	2	1	2	2	2	2	2		1	2	.	.	.	1	15	2	.	2	1	1	2	2	.	4	2	1	4	2	.	.	2	1	3	160	90	1	2	.	2	.	.	.	2	.	.
23	2	62	2	1	1	2	2	2	2	2	2		1	2	.	.	.	2	.	.	.	2	3	3	3	2	2	4	3	1	10	1	2	2	1	1	3	160	90	2	2	.	2	.	.	.	3	.	2
24	2	52	1	1	2	1	2	2	2	2	2		1	2	.	.	.	2	.	.	.	2	1	1	2	2	3	4	1	1	4	1	2	2	2	.	.	.	.	.	2	.	2	.	.	.	2	.	.
25	1	62	2	1	2	1	2	2	2	2	2		1	1	20	20	0	2	.	.	.	1	3	2	1	1	3	.	.	.	.	.	.	.	1	1	1	150	95	1	2	.	2	.	.	.	2	.	.
26	2	50	1	1	2	2	2	2	2	2	2		1	2	.	.	.	2	.	.	.	2	3	3	2	3	4	6	2	1	.	1	3	2	1	1	1	220	180	1	2	.	2	.	.	.	1	10	.
27	2	60	2	1	2	2	2	2	2	2	2		1	2	.	.	.	2	.	.	.	2	1	1	2	2	2	3	3	1	5	3	2	2	1	1	2	180	100	1	2	.	2	.	.	.	2	.	.
28	2	53	1	1	2	1	2	2	2	2	2		1	2	.	.	.	2	.	.	.	1	3	3	1	1	2	1	1	1	17	1	3	3	1	1	1	154	120	1	2	.	2	.	.	.	2	.	.
29	1	70	1	1	2	1	2	2	2	2	2		1	1	40	5	.	1	10	2	2	1	3	3	2	2	1	.	.	.	.	.	.	.	1	1	2	210	180	1	2	.	2	.	.	.	2	.	.
30	2	55	2	1	1	2	2	2	2	2	2		1	2	.	.	.	2	.	.	.	2	1	.	2	2	2	3	1	1	10	3	2	2	1	1	1	150	.	1	2	.	2	.	.	.	2	.	.
31	2	56	1	1	2	1	2	2	2	2	2		1	2	.	.	.	2	.	.	.	2	3	3	2	2	4	3	3	2	.	1	2	2	1	2	.	.	.	.	2	.	2	.	.	.	2	.	.
32	2	60	1	1	2	1	2	2	2	2	2		1	2	.	.	.	1	6	1	.	2	3	3	2	3	2	4	2	2	.	2	2	2	1	2	.	.	.	.	2	.	2	.	.	.	2	.	.
33	2	42	3	1	2	2	2	2	2	2	2	_x001a__x001a__x001a__x001a_	1	2	.	.	.	2	.	.	.	2	3	3	3	3	3	4	1	2	.	1	3	3	1	1	3	190	150	1	2	.	2	.	.	.	2	.	.
34	2	52	2	2	2	2	2	2	2	2	2	_x001a__x001a_	1	2	.	.	.	2	.	.	.	2	3	3	2	1	4	3	1	1	6	2	2	2	1	1	1	170	.	2	2	.	2	.	.	.	2	.	.
35	2	56	2	1	2	1	2	2	2	2	2		2	2	.	.	.	2	.	.	.	3	1	1	2	2	2	2	2	1	7	3	2	2	1	1	4	180	.	1	3	.	2	.	.	.	3	.	.
36	2	73	1	4	2	2	1	2	2	2	2		1	2	.	.	.	2	.	.	.	2	1	.	2	2	1	5	4	1	22	3	2	2	1	2	.	.	.	.	2	.	2	.	.	.	2	.	.
37	1	71	2	1	2	2	2	2	2	2	2	_x001a__x001a_	.	3	40	40	4	3	30	5	3	3	1	.	1	2	3	.	.	.	.	.	.	.	1	1	1	140	100	1	2	.	3	.	.	.	2	.	.
38	2	73	1	1	2	2	2	2	1	2	2		1	2	.	.	.	3	15	1	10	2	3	2	1	2	3	7	5	1	30	1	3	3	1	1	1	150	70	2	3	.	3	.	.	.	2	.	.
39	2	64	1	1	2	1	2	2	2	2	2		1	2	.	.	.	2	.	.	.	1	2	3	1	2	2	7	2	5	5	1	2	2	2	1	2	.	.	.	.	.	.	.	.	.	2	.	.
40	2	68	1	1	2	2	2	2	2	2	2	_x001a__x001a_	1	3	.	.	10	2	.	.	.	2	1	.	2	1	2	5	4	1	10	1	2	2	2	.	.	.	.	.	2	.	2	.	.	.	2	.	.
41	2	75	2	1	2	2	1	2	2	2	2		2	2	.	.	.	2	.	.	.	2	3	3	3	3	4	8	8	1	30	1	2	2	2	2	.	.	.	.	2	.	2	.	.	.	2	.	.
42	1	77	1	1	2	2	1	2	2	2	2		1	2	.	.	.	2	.	.	.	2	3	3	2	2	3	.	.	.	.	.	.	.	2	2	.	.	.	.	2	.	2	.	.	.	2	.	.
43	2	51	2	1	2	1	2	2	2	2	2		1	2	.	.	.	2	.	.	.	2	1	.	1	1	4	8	1	2	.	1	2	2	1	1	1	170	100	3	2	.	2	.	.	.	2	.	.
44	2	57	2	1	2	2	2	2	2	2	2	_x001a__x001a_	2	2	.	.	.	2	.	.	.	2	3	2	2	2	2	3	2	1	7	1	3	3	1	1	1	160	90	3	2	.	2	.	.	.	2	.	.
45	2	63	1	1	2	1	2	2	2	2	2		2	2	.	.	.	2	.	.	.	2	1	.	2	2	2	1	1	1	11	3	2	2	1	1	10	.	.	1	3	.	2	.	.	.	2	.	.
46	1	59	3	1	2	2	2	2	2	2	2	_x001a__x001a__x001a__x001a_	1	1	20	20	.	2	.	.	.	1	4	.	2	3	2	.	.	.	.	.	.	.	.	2	.	.	.	.	2	.	2	.	.	.	2	.	.
47	2	67	1	1	2	2	1	2	2	2	2		1	1	40	20	.	1	40	3	.	3	1	.	1	1	3	.	.	.	.	.	.	.	1	1	1	200	.	2	2	.	2	.	.	.	2	.	.
48	1	58	3	1	1	2	2	2	2	2	2		2	1	30	7	.	2	.	.	.	3	3	2	1	3	3	.	.	.	.	.	.	.	2	.	.	.	.	.	2	.	2	.	.	.	3	.	.
49	1	67	2	1	1	2	2	2	2	2	2		1	1	40	6	.	2	.	.	.	1	4	3	1	1	4	.	.	.	.	.	.	.	1	1	11	200	.	.	2	.	2	.	.	.	1	20	9
50	2	57	2	1	2	2	2	2	1	2	2		1	2	.	.	.	2	.	.	.	2	3	2	1	3	3	2	2	1	1	1	1	2	1	1	2	145	85	2	2	.	2	.	.	.	1	20	1
51	2	63	1	4	2	2	2	1	2	2	2		1	2	.	.	.	2	.	.	.	2	2	1	1	1	3	5	3	1	13	1	2	2	1	1	3	140	80	2	3	.	3	.	.	.	3	.	.
52	2	58	2	1	2	1	2	2	2	2	2		1	2	.	.	.	2	.	.	.	2	3	3	2	2	2	3	3	2	.	3	2	2	1	2	.	.	.	.	2	.	2	.	.	.	2	.	.
53	1	53	2	1	2	2	2	2	2	2	2	_x001a__x001a_	1	2	.	.	.	2	.	.	.	3	1	.	2	2	2	.	.	.	.	.	.	.	1	1	5	170	.	2	2	.	2	.	.	.	2	.	.
54	1	59	1	1	2	2	2	2	2	2	2	_x001a__x001a_	1	2	.	.	.	2	.	.	.	2	3	3	2	2	2	.	.	.	.	.	.	.	1	1	1	170	100	1	2	.	2	.	.	.	2	.	.
55	1	79	2	1	1	2	2	2	2	2	2		1	2	.	.	.	1	10	5	20	2	3	2	3	3	2	.	.	.	.	.	.	.	2	3	.	.	.	.	3	.	3	.	.	.	3	.	.
56	2	77	1	4	2	2	2	2	2	2	2	_x001a__x001a__x001a__x001a__x001a_	1	2	.	.	.	2	.	.	.	1	4	3	2	2	1	6	6	1	30	3	2	2	1	1	2	200	.	1	2	.	2	.	.	.	2	.	.
57	2	58	2	1	2	1	2	2	2	2	2		1	2	.	.	.	2	.	.	.	2	3	3	1	1	2	4	2	1	.	1	2	2	1	1	4	180	90	1	2	.	2	.	.	.	2	.	.
58	2	80	1	4	2	2	2	2	2	2	2	_x001a__x001a_	2	2	.	.	.	2	.	.	.	2	3	2	2	2	3	6	6	1	30	1	2	2	1	1	1	.	.	1	2	.	2	.	.	.	2	.	.
59	2	65	2	1	2	2	2	2	2	2	2	_x001a__x001a_	1	2	.	.	.	2	.	.	.	2	1	.	3	3	2	4	4	1	15	3	2	2	1	1	1	180	140	1	2	.	2	.	.	.	2	.	.
60	2	60	1	1	1	2	2	2	2	2	2		1	2	.	.	.	2	.	.	.	2	3	2	1	3	1	3	3	1	10	1	3	3	1	2	.	.	.	.	2	.	2	.	.	.	3	.	.
61	1	62	3	1	2	1	2	2	2	2	2		1	2	.	.	.	2	.	.	.	2	3	3	2	2	2	.	.	.	.	.	.	.	1	1	1	.	.	1	1	1	2	.	.	.	2	.	.
62	2	78	1	1	1	2	2	2	2	2	2		1	2	.	.	.	2	.	.	.	2	3	2	3	2	2	7	7	1	30	1	2	2	2	2	.	.	.	.	1	3	2	.	.	.	1	3	.
63	2	53	1	1	2	2	2	2	2	2	2	_x001a__x001a_	2	2	.	.	.	2	.	.	.	2	1	.	2	3	3	3	1	1	5	1	2	2	1	1	.	140	90	1	2	.	2	.	.	.	1	20	2
64	1	60	2	1	1	2	2	2	2	2	2		1	2	.	.	.	2	.	.	.	2	3	2	2	1	2	.	.	.	.	.	.	.	1	.	.	.	.	.	2	.	2	.	.	.	3	.	.
65	2	61	2	1	1	2	2	2	2	2	2		1	2	.	.	.	2	.	.	.	2	1	.	2	2	4	1	1	2	.	1	3	3	1	2	.	.	.	.	3	.	2	.	.	.	3	.	.
66	1	65	2	1	2	1	2	2	2	2	2		1	2	.	.	.	2	.	.	.	2	3	2	2	1	3	.	.	.	.	.	.	.	1	1	10	150	80	2	2	.	2	.	.	.	2	.	.
67	2	72	1	1	2	2	1	2	2	2	2		1	2	.	.	.	2	.	.	.	2	3	1	2	3	1	4	4	1	25	3	3	3	1	2	.	.	.	.	2	.	2	.	.	.	2	.	.
68	2	58	1	1	2	2	2	2	2	2	2	_x001a__x001a_	1	2	.	.	.	2	.	.	.	2	1	.	3	3	2	2	2	1	8	1	2	2	1	1	.	.	.	.	2	.	2	.	.	.	3	.	.
69	2	59	2	1	2	1	2	2	2	2	2		1	2	.	.	.	1	1	1	.	2	3	3	2	1	2	3	2	1	9	3	3	3	2	1	.	160	132	.	2	.	2	.	.	.	2	.	.
70	1	69	2	1	2	2	2	1	2	2	2		2	3	.	.	6	3	.	.	9	1	1	.	1	1	2	.	.	.	.	.	.	.	1	1	6	185	.	2	2	.	2	.	.	.	3	.	.
71	2	60	1	1	2	1	2	2	2	2	2		2	2	.	.	.	2	.	.	.	2	3	2	2	2	2	3	3	1	8	3	2	2	1	1	1	170	60	2	2	.	2	.	.	.	2	.	.
72	1	51	4	1	2	2	2	2	2	2	2	_x001a__x001a__x001a__x001a__x001a_	1	1	30	20	.	1	10	5	.	3	1	.	2	2	2	.	.	.	.	.	.	.	2	3	.	.	.	.	3	.	2	.	.	.	3	.	.
73	2	55	2	1	2	1	2	2	2	2	2		1	2	.	.	.	2	.	.	.	2	3	2	3	1	1	2	2	1	9	3	3	3	1	1	1	160	120	2	2	.	2	.	.	.	2	.	.
74	2	51	1	1	2	2	2	2	2	2	2	_x001a__x001a_	2	2	.	.	.	2	.	.	.	2	2	3	2	2	1	3	1	1	2	1	2	2	1	2	.	.	.	.	2	.	2	.	.	.	2	.	.
75	2	51	3	1	2	1	2	2	2	2	2		2	2	.	.	.	2	.	.	.	2	1	.	3	3	3	3	2	1	1	1	2	2	1	1	1	160	90	1	3	.	2	.	.	.	2	.	.
76	2	59	1	1	2	2	2	2	2	2	2	1_x001a__x001a__x001a_	1	2	.	.	.	2	.	.	.	2	3	1	2	2	1	5	4	1	6	1	3	3	1	2	.	.	.	.	3	.	3	.	.	.	3	.	.
77	2	52	3	1	2	1	2	2	2	2	2		1	2	.	.	.	2	.	.	.	.	.	.	2	2	3	4	1	1	1	1	3	3	1	1	.	.	.	.	2	.	2	.	.	.	2	.	.
78	2	55	1	1	2	1	2	2	2	2	2		1	2	.	.	.	2	.	.	.	2	1	.	2	2	3	3	1	1	6	1	2	2	2	3	.	.	.	.	2	.	2	.	.	.	2	.	.
79	1	60	2	1	2	2	2	2	2	2	2		.	2	40	20	.	3	.	.	1	.	.	.	1	1	3	.	.	.	.	.	.	.	2	3	.	.	.	.	2	.	2	.	.	.	2	.	.
80	2	70	1	1	2	2	1	2	1	2	2		1	2	.	.	.	2	.	.	.	2	3	3	2	1	1	8	6	1	18	3	3	3	1	2	.	.	.	.	2	.	.	.	.	.	2	.	.
81	2	63	2	1	2	1	2	2	2	2	2		1	2	.	.	.	2	.	.	.	2	3	3	3	3	3	2	2	1	10	1	2	2	2	3	.	.	.	.	2	.	2	.	.	.	2	.	.
82	2	66	2	1	2	1	2	2	2	2	2		1	2	.	.	.	2	.	.	.	2	3	3	2	3	2	6	5	1	20	1	3	3	1	1	8	190	120	1	2	.	2	.	.	.	3	.	.
83	2	60	1	1	2	1	2	2	2	2	2		1	2	.	.	.	2	.	.	.	2	3	3	2	2	2	3	3	1	16	1	3	3	1	2	.	.	.	.	3	.	2	.	.	.	2	.	.
84	2	53	2	1	2	2	2	1	2	2	2		1	2	.	.	.	2	.	.	.	2	3	2	1	2	3	3	1	1	3	3	2	2	1	2	.	.	.	.	2	.	2	.	.	.	2	.	.
85	2	55	2	1	2	2	1	2	2	2	2		1	2	.	.	.	2	.	.	.	2	3	3	3	3	.	6	1	1	4	1	3	3	1	1	4	200	130	1	3	.	2	.	.	.	3	.	.
86	2	71	2	1	2	2	2	2	2	2	2	_x001a__x001a_	1	2	.	.	.	2	.	.	.	2	4	2	2	2	2	6	6	1	20	1	2	2	1	1	2	.	.	3	2	.	2	.	.	.	2	.	.
87	2	52	3	1	2	1	2	2	2	2	2		1	2	.	.	.	1	8	3	.	2	1	.	1	2	2	6	1	2	.	1	3	3	1	2	.	.	.	.	3	.	2	.	.	.	2	.	.
88	1	77	1	1	2	1	2	2	2	2	2		2	1	66	5	.	1	66	10	.	2	3	3	3	2	1	.	.	.	.	.	.	.	2	.	.	.	.	.	3	.	3	.	.	.	3	.	.
89	2	77	2	1	2	1	2	2	2	2	2		1	2	.	.	.	2	.	.	.	2	1	.	1	2	1	3	3	1	25	3	3	3	1	3	.	.	.	.	2	.	2	.	.	.	2	.	.
90	1	74	3	1	2	2	2	2	2	2	2	_x001a__x001a_	1	1	40	3	.	1	40	1	.	1	3	3	1	1	3	.	.	.	.	.	.	.	1	1	1	160	.	2	2	.	2	.	.	.	2	.	.
91	2	70	1	1	2	1	2	2	2	2	2		1	2	.	.	.	2	.	.	.	2	1	.	2	2	2	7	5	1	20	1	2	2	2	1	3	190	.	.	2	.	2	.	.	.	1	5	2
92	1	77	2	1	2	1	2	2	2	2	2		1	1	50	10	.	1	50	10	1	1	3	3	2	2	1	.	.	.	.	.	.	.	1	1	15	150	80	2	3	.	3	.	.	.	3	.	.
93	2	49	2	1	2	2	2	2	2	2	2	_x001a__x001a__x001a_	3	2	.	.	.	2	.	.	.	2	4	2	2	2	2	1	1	1	2	1	2	2	1	1	1	150	90	2	2	.	2	.	.	.	2	.	.
94	2	74	1	4	1	2	2	2	2	2	2		1	2	.	.	.	2	.	.	.	2	3	2	2	2	1	9	4	1	20	3	2	2	2	2	.	.	.	.	2	.	1	1	1	3	2	.	.
95	2	79	1	1	2	1	2	2	2	2	2		1	2	.	.	.	2	.	.	.	1	3	2	2	2	1	4	4	1	30	3	3	3	1	1	2	.	.	1	1	2	2	.	.	.	2	.	.
96	1	67	1	1	2	2	2	2	2	2	2	_x001a__x001a_	1	1	50	40	.	1	40	5	5	1	3	3	3	2	4	.	.	.	.	.	.	.	2	.	.	.	.	.	3	.	2	.	.	.	3	.	.
97	2	45	3	1	2	2	2	2	1	2	2		1	2	.	.	.	2	.	.	.	3	1	.	2	2	.	3	2	2	.	2	3	3	1	2	.	.	.	.	3	.	3	.	.	.	2	.	.
98	1	54	1	1	2	2	2	2	1	2	2		1	2	.	.	.	2	.	.	.	2	3	3	2	2	2	.	.	.	.	.	.	.	1	1	1	170	100	1	2	.	2	.	.	.	2	.	.
99	2	43	3	1	2	2	2	2	2	2	2	_x001a__x001a__x001a_	1	2	.	.	.	2	.	.	.	2	3	3	3	2	2	1	1	2	.	1	2	2	2	3	.	.	.	.	2	.	2	.	.	.	3	.	.
100	2	58	2	4	2	2	2	2	2	2	2	_x001a__x001a_	1	2	.	.	.	2	.	.	.	2	3	2	2	2	2	3	3	1	7	1	2	2	1	3	.	.	.	.	2	.	2	.	.	.	2	.	.
101	1	66	2	1	2	1	2	2	2	2	2		1	1	40	5	.	2	.	.	.	2	3	3	2	1	1	.	.	.	.	.	.	.	2	3	.	.	.	.	2	.	2	.	.	.	2	.	.
102	2	56	2	1	2	2	2	2	1	2	2		1	2	.	.	.	2	.	.	.	2	1	.	2	3	2	5	1	1	10	2	2	2	2	.	.	.	.	.	2	.	2	.	.	.	1	6	9
103	1	67	2	1	2	1	2	2	2	2	2		2	2	.	.	.	1	20	1	.	2	3	3	2	2	4	.	.	.	.	.	.	.	2	3	.	.	.	.	2	.	2	.	.	.	2	.	.
104	2	65	2	1	2	1	2	2	2	2	2		2	2	.	.	.	2	.	.	.	.	.	.	2	3	1	4	3	2	20	1	3	3	1	1	3	160	70	2	2	.	2	.	.	.	2	.	.
105	2	62	1	1	2	1	2	2	2	2	2		2	2	.	.	.	2	.	.	.	2	1	.	3	1	2	1	1	1	9	3	3	3	2	1	.	181	119	3	2	.	2	.	.	.	2	.	.
106	2	73	1	4	2	1	2	2	2	2	2		3	2	.	.	.	2	.	.	.	2	3	2	2	2	3	7	7	1	25	3	3	3	1	1	8	180	80	1	1	8	2	.	.	.	2	.	.
107	1	57	2	1	2	1	2	2	2	2	2		1	1	40	20	.	1	38	1	.	2	1	.	1	1	2	.	.	.	.	.	.	.	2	.	.	.	.	.	3	.	3	.	.	.	3	.	.
108	2	73	2	1	1	2	2	2	2	2	2		2	2	.	.	.	2	.	.	.	1	1	.	1	3	1	6	4	1	24	2	3	3	1	1	0	160	.	3	1	3	2	.	.	.	1	30	1
109	2	53	3	1	2	1	2	2	2	2	2		3	2	.	.	.	2	.	.	.	2	3	3	3	3	2	2	1	1	2	1	2	2	2	1	.	.	.	.	2	.	2	.	.	.	2	.	.
110	1	54	.	1	2	2	2	2	2	2	1		.	1	36	10	.	2	.	.	.	2	1	.	2	2	3	.	.	.	.	.	.	.	1	1	4	.	.	.	3	.	3	.	.	.	3	.	.
111	1	70	2	1	2	1	2	2	2	2	2		1	2	.	.	.	1	40	2	.	2	3	3	3	3	2	.	.	.	.	.	.	.	1	1	40	.	.	2	2	.	3	.	.	.	3	.	.
112	2	61	2	1	2	2	2	2	2	2	1		2	2	.	.	.	1	.	1	.	1	1	.	1	1	2	6	3	1	19	2	2	2	1	1	5	180	.	1	2	.	2	.	.	.	2	.	.
113	2	66	2	1	2	2	1	2	2	2	2		2	2	.	.	.	2	.	.	.	2	3	1	2	2	2	2	2	1	15	1	3	3	1	1	1	.	.	1	2	.	2	.	.	.	2	.	.
114	2	58	3	1	2	1	2	2	2	2	2		1	2	.	.	.	2	.	.	.	2	1	.	1	3	2	4	1	1	9	1	3	3	1	1	1	130	.	3	2	.	2	.	.	.	3	.	.
115	1	76	3	1	2	2	2	2	2	2	2	_x001a__x001a_	3	1	58	30	.	1	60	5	.	2	1	.	1	1	2	.	.	.	.	.	.	.	2	1	12	180	96	1	2	.	2	.	.	.	2	.	.
116	2	49	5	4	1	2	2	2	2	2	2		1	2	.	.	.	1	13	1	.	2	2	3	2	2	2	1	1	2	.	1	1	2	1	1	1	.	.	2	2	.	2	.	.	.	2	.	.
117	1	60	3	1	2	1	2	2	2	2	2		2	1	30	20	.	2	.	.	.	2	1	.	1	1	3	.	.	.	.	.	.	.	1	1	11	170	110	1	2	.	2	.	.	.	3	.	.
118	2	68	1	1	2	2	2	2	2	2	2		.	1	.	.	.	1	.	.	.	2	3	3	2	2	2	5	5	1	20	3	2	2	1	1	10	200	100	1	2	.	2	.	.	.	2	.	.
119	2	40	3	1	2	1	2	2	2	2	2		.	2	.	.	.	2	.	.	.	1	1	.	2	2	3	6	1	2	.	1	2	2	2	2	.	.	.	.	2	.	3	.	.	.	3	.	.
120	2	46	4	1	2	2	2	2	2	2	2		2	2	.	.	.	2	.	.	.	3	4	1	3	2	3	4	2	1	1	1	2	2	1	2	.	.	.	.	2	.	2	.	.	.	2	.	.
121	1	51	4	1	2	1	2	2	2	2	2		1	1	30	20	.	2	.	.	.	1	4	3	1	1	3	.	.	.	.	.	.	.	1	2	.	.	.	.	2	.	2	.	.	.	2	.	.
122	2	60	1	4	1	2	2	2	2	2	2		1	2	.	.	.	2	.	.	.	2	1	.	1	2	2	3	3	1	12	1	3	3	2	3	.	.	.	.	2	.	2	.	.	.	3	.	.
123	2	72	2	1	2	1	2	2	2	2	2		3	2	.	.	.	2	.	.	.	2	3	3	1	2	2	3	3	1	27	1	2	2	1	1	2	180	120	1	2	.	2	.	.	.	1	20	2
124	2	69	1	4	2	1	2	2	2	2	2		2	2	.	.	.	2	.	.	.	2	3	3	2	3	2	4	4	1	13	1	2	2	1	1	5	165	100	1	2	.	2	.	.	.	2	.	.
125	2	56	2	1	2	1	2	2	2	2	2		2	2	.	.	.	2	.	.	.	2	3	3	2	2	2	3	1	1	8	1	2	2	1	1	5	220	120	1	2	.	2	.	.	.	2	.	.
126	2	78	.	.	2	2	2	2	2	2	2		.	2	.	.	.	2	.	.	.	2	1	.	2	2	2	2	1	1	30	3	3	3	2	2	.	.	.	.	2	.	2	.	.	.	2	.	.
127	2	69	1	1	1	2	2	2	2	2	2		2	2	.	.	.	2	.	.	.	2	3	2	2	2	2	7	6	1	25	1	2	2	2	1	4	160	90	2	2	.	2	.	.	.	2	.	.
128	2	71	7	4	2	1	2	2	2	2	2		3	2	.	.	.	2	.	.	.	2	3	3	2	2	3	5	3	1	20	2	2	2	1	1	1	140	.	.	3	.	2	.	.	.	3	.	.
129	2	61	3	1	2	2	2	2	2	2	2	_x001a__x001a__x001a__x001a_	1	2	.	.	.	2	.	.	.	2	1	.	2	2	2	6	5	1	9	3	2	2	2	2	.	.	.	.	2	.	2	.	.	.	2	.	.
130	2	38	2	1	1	2	2	2	2	2	2		2	2	.	.	.	2	.	.	.	1	4	2	1	1	3	0	0	2	.	.	.	.	2	.	.	.	.	.	3	.	3	.	.	.	3	.	.
131	2	51	4	1	1	2	2	2	2	2	2		2	2	.	.	.	2	.	.	.	2	4	2	1	1	3	2	1	2	.	1	3	3	1	3	.	.	.	.	2	.	2	.	.	.	2	.	.
132	1	69	4	1	2	2	1	2	2	2	2		2	2	.	.	.	2	.	.	.	2	3	3	2	2	3	.	.	.	.	.	.	.	2	3	.	.	.	.	2	.	2	.	.	.	2	.	.
133	1	67	3	1	1	2	2	2	2	2	2		2	2	.	.	.	1	40	1	.	2	3	3	2	2	2	.	.	.	.	.	.	.	2	3	.	.	.	.	2	.	2	.	.	.	2	.	.
134	2	58	1	1	2	2	1	2	2	2	2		2	2	.	.	.	2	.	.	.	2	4	2	3	2	1	2	2	1	6	1	3	3	2	3	.	.	.	.	2	.	2	.	.	.	2	.	.
135	2	66	1	1	2	1	2	2	2	2	2		1	2	.	.	.	2	.	.	.	2	2	1	2	3	2	3	3	1	18	1	2	2	1	2	.	.	.	.	2	.	2	.	.	.	2	.	.
136	2	58	1	1	2	1	2	2	2	2	2		2	2	.	.	.	2	.	.	.	3	1	.	2	2	2	3	2	1	12	1	2	2	2	3	.	.	.	.	2	.	2	.	.	.	2	.	.
137	2	78	2	1	1	2	2	2	2	2	2		1	3	30	5	1	1	.	.	.	2	1	.	2	3	2	3	3	1	30	1	3	3	1	1	7	190	.	2	2	.	2	.	.	.	1	.	2
138	1	67	2	1	2	2	2	2	2	2	2	_x001a__x001a_	1	1	50	20	.	2	.	.	.	2	1	.	2	2	3	.	.	.	.	.	.	.	1	1	1	200	.	3	2	.	3	.	.	.	3	.	.
139	2	68	2	1	2	2	1	2	2	2	2		1	2	.	.	.	2	.	.	.	2	3	3	2	3	2	4	3	1	10	1	3	3	1	1	10	180	90	2	1	10	2	.	.	.	2	.	.
140	2	611	1	1	2	1	2	2	2	2	2		1	2	.	.	.	2	.	.	.	1	4	1	1	1	1	3	2	1	10	3	3	3	1	3	.	.	.	.	2	.	2	.	.	.	2	.	.
141	1	64	3	1	2	1	2	2	2	2	2		2	1	30	10	.	2	.	.	.	3	2	3	3	3	4	.	.	.	.	.	.	.	2	3	.	.	.	.	3	.	1	7	1	2	2	.	.
142	1	64	2	1	2	1	2	2	2	2	2		2	1	20	45	3	1	20	5	3	2	3	3	1	1	3	.	.	.	.	.	.	.	1	1	8	240	140	.	2	.	1	.	.	1	2	.	.
143	1	77	3	1	1	2	2	2	2	2	2		2	1	50	3	.	2	.	.	.	2	3	2	2	2	2	.	.	.	.	.	.	.	1	1	4	150	85	3	1	6	2	.	.	.	2	.	.
144	1	62	3	1	2	1	2	2	2	2	2		2	3	30	40	4	1	40	3	.	2	3	3	1	1	2	.	.	.	.	.	.	.	1	2	.	.	.	.	2	.	2	.	.	.	2	.	.
145	2	71	2	1	2	2	2	2	1	2	2		1	2	.	.	.	2	.	.	.	2	1	.	2	3	4	5	4	2	12	1	2	2	1	1	10	180	80	1	2	.	2	.	.	.	2	.	.
146	2	59	4	1	2	1	2	2	2	2	2		2	2	.	.	.	2	.	.	.	2	4	1	2	1	2	5	2	1	12	3	2	2	2	2	.	.	.	.	2	.	2	.	.	.	2	.	.
147	2	68	2	1	2	1	2	2	2	2	2		2	2	.	.	.	2	.	.	.	2	3	3	2	2	1	3	3	1	19	3	3	3	1	1	4	220	140	1	2	.	2	.	.	.	2	.	.
148	2	73	1	4	2	1	2	2	2	2	2		2	2	.	.	.	2	.	.	.	1	1	.	1	1	2	2	2	1	26	3	2	2	2	2	.	.	.	.	2	.	2	.	.	.	2	.	.
149	2	77	2	4	2	1	2	2	2	2	2		3	2	.	.	.	2	.	.	.	3	3	2	3	3	2	7	6	1	32	3	2	2	1	2	.	.	.	.	2	.	2	.	.	.	2	.	.
150	2	56	2	1	2	2	2	2	2	2	2		1	2	.	.	.	2	.	.	.	2	1	.	2	3	1	1	1	1	2	2	3	3	1	3	.	.	.	.	2	.	2	.	.	.	2	.	.
151	2	60	2	1	1	2	2	2	2	2	2		2	2	.	.	.	2	.	.	.	3	3	3	2	3	2	5	5	1	18	3	2	2	1	2	.	.	.	.	2	.	2	.	.	.	2	.	.
152	2	65	2	1	2	1	2	2	2	2	2		2	2	.	.	.	2	.	.	.	2	3	3	3	3	2	3	2	1	17	3	2	2	1	1	12	180	100	1	2	.	2	.	.	.	2	.	.
153	1	65	1	1	2	2	2	2	1	2	2		1	1	2	1	.	2	.	.	.	2	1	.	3	3	1	.	.	.	.	.	.	.	2	.	.	.	.	.	2	.	2	.	.	.	2	.	.
154	1	63	3	1	2	1	2	2	2	2	2		2	1	40	20	.	2	.	.	.	2	3	3	2	2	4	.	.	.	.	.	.	.	1	2	.	.	.	.	2	.	2	.	.	.	2	.	.
155	2	58	2	1	2	2	2	2	2	2	2	_x001a__x001a_	1	2	.	.	.	2	.	.	.	2	1	.	1	1	2	4	1	1	12	3	2	2	1	1	6	.	.	2	3	.	2	.	.	.	2	.	.
156	1	74	7	1	2	1	2	2	2	2	2		2	3	.	.	15	3	.	.	15	1	1	.	2	2	2	.	.	.	.	.	.	.	1	1	15	180	.	1	2	.	1	15	3	1	2	.	.
157	2	66	2	2	2	2	2	2	1	2	1		1	2	.	.	.	1	10	1	.	2	1	.	2	2	3	0	0	1	16	.	.	.	2	3	.	.	.	.	3	.	2	.	.	.	3	.	.
158	2	58	6	2	2	1	2	2	2	2	2		1	2	.	.	.	2	.	.	.	3	1	.	2	1	2	8	2	1	18	1	3	3	1	1	3	200	.	2	3	.	2	.	.	.	2	.	.
159	2	59	2	1	2	1	2	2	2	2	2		1	2	.	.	.	2	.	.	.	2	1	.	3	3	2	4	4	1	5	1	3	3	2	3	.	.	.	.	2	.	2	.	.	.	2	.	.
160	2	59	3	3	2	1	2	2	2	2	2		2	2	.	.	.	2	.	.	.	3	1	.	2	2	4	3	2	1	10	1	3	3	1	1	1	160	120	1	2	.	1	1	1	2	2	.	.
161	1	56	3	1	2	1	2	2	2	2	2		2	2	.	.	.	2	.	.	.	3	3	3	2	2	4	.	.	.	.	.	.	.	1	1	10	160	80	1	2	.	2	.	.	.	2	.	.
162	2	42	3	1	2	2	2	1	2	2	2		2	2	.	.	.	2	.	.	.	2	1	.	2	2	2	4	1	2	.	1	2	2	1	1	2	140	.	3	2	.	2	.	.	.	2	.	.
163	1	74	2	1	2	1	2	2	2	2	2		3	1	20	20	13	2	.	.	.	2	3	1	3	2	2	.	.	.	.	.	.	.	1	1	42	160	96	1	2	.	2	.	.	.	2	.	.
164	2	56	3	1	2	1	2	2	2	2	2		2	2	.	.	.	2	.	.	.	2	3	3	1	2	2	4	2	1	4	2	2	2	1	2	.	.	.	.	2	.	2	.	.	.	2	.	.
165	1	60	2	1	2	1	2	2	2	2	2		2	1	20	40	8	2	.	.	.	2	1	.	2	2	4	.	.	.	.	.	.	.	1	2	.	.	.	.	2	.	2	.	.	.	2	.	.
166	2	71	1	1	1	2	2	2	2	2	2		1	2	.	.	.	2	.	.	.	2	3	3	2	3	2	4	3	1	23	1	2	2	1	1	13	187	100	1	2	.	2	.	.	.	2	.	.
167	2	54	3	1	2	1	2	2	2	2	2		1	2	.	.	.	2	.	.	.	3	1	.	1	3	2	2	1	1	6	1	2	2	2	3	.	.	.	.	2	.	2	.	.	.	2	.	.
168	2	73	1	4	1	2	2	2	2	2	2		1	2	.	.	.	2	.	.	.	2	1	.	1	2	4	9	8	1	33	1	3	3	1	2	.	.	.	.	2	.	2	.	.	.	2	.	.
169	2	48	3	1	2	1	2	2	2	2	2		1	2	.	.	.	2	.	.	.	2	3	3	1	2	2	1	1	2	.	1	2	2	1	1	.	190	110	1	2	.	2	.	.	.	2	.	.
170	2	66	3	1	2	1	2	2	2	2	2		2	2	.	.	.	2	.	.	.	2	3	2	2	2	3	4	3	1	16	2	3	3	1	1	10	150	100	2	2	.	2	.	.	.	2	.	.
171	2	59	3	1	2	1	2	2	2	2	2		2	2	.	.	.	2	.	.	.	2	3	3	1	2	2	2	1	1	5	1	2	2	1	2	.	.	.	.	2	.	2	.	.	.	2	.	.
172	2	40	4	1	2	1	2	2	2	2	2		1	2	.	.	.	2	.	.	.	2	3	3	1	2	2	2	2	2	.	1	2	2	2	2	.	.	.	.	2	.	2	.	.	.	2	.	.
173	2	39	3	1	2	1	2	2	2	2	2		1	2	.	.	.	2	.	.	.	2	3	3	1	2	2	2	2	2	.	1	3	3	1	2	.	.	.	.	2	.	2	.	.	.	2	.	.
174	2	66	3	1	2	1	2	2	2	2	2		2	2	.	.	.	2	.	.	.	2	1	.	1	2	2	5	2	1	14	1	3	3	1	1	1	160	90	1	2	.	2	.	.	.	2	.	.
175	2	72	1	1	2	2	2	2	1	2	2		2	2	.	.	.	2	.	.	.	2	3	2	1	2	1	6	6	1	10	3	3	3	1	2	.	.	.	.	2	.	2	.	.	.	3	.	.
176	2	66	1	1	1	2	2	2	2	2	2		1	2	.	.	.	2	.	.	.	2	1	.	2	2	3	5	3	1	16	1	2	2	1	1	20	190	.	1	2	.	2	.	.	.	2	.	.
177	2	59	2	1	2	2	2	2	1	2	2		2	2	.	.	.	2	.	.	.	2	3	2	1	2	2	5	3	1	10	3	3	3	2	3	.	.	.	.	3	.	3	.	.	.	3	.	.
178	2	65	2	1	2	2	2	2	2	2	2	_x001a__x001a_	1	2	.	.	.	2	.	.	.	2	3	3	1	1	1	4	4	1	15	3	3	3	1	2	.	.	.	.	2	.	2	.	.	.	2	.	.
179	1	59	2	1	2	2	2	2	1	2	2		3	1	5	10	.	2	.	.	.	2	3	3	2	2	2	.	.	.	.	.	.	.	1	2	.	.	.	.	2	.	2	.	.	.	2	.	.
180	2	67	3	1	2	1	2	2	2	2	2		3	2	.	.	.	2	.	.	.	2	1	.	1	2	3	6	4	1	33	1	2	2	1	2	.	.	.	.	2	.	2	.	.	.	2	.	.
181	1	74	3	1	2	1	2	2	2	2	2		2	2	.	.	.	2	.	.	.	2	3	3	1	2	3	.	.	.	.	.	.	.	1	2	.	.	.	.	2	.	2	.	.	.	2	.	.
182	2	69	2	1	2	1	2	2	2	2	2		2	2	.	.	.	2	.	.	.	2	3	3	3	3	3	6	4	1	20	1	2	2	1	1	4	150	.	1	1	4	1	4	1	.	2	.	.
183	2	57	2	1	2	1	2	2	2	2	2		2	2	.	.	.	2	.	.	.	2	1	.	1	2	3	5	2	1	7	1	2	2	1	2	.	.	.	.	2	.	2	.	.	.	2	.	.
184	2	51	3	1	2	1	2	2	2	2	2		1	2	.	.	.	2	.	.	.	2	3	3	2	3	2	2	1	1	4	1	2	2	1	2	.	.	.	.	2	.	2	.	.	.	2	.	.
185	1	60	2	1	1	2	2	2	2	2	2		2	2	.	.	.	2	.	.	.	2	1	.	2	2	1	4	4	1	10	1	2	2	1	2	.	.	.	.	2	.	2	.	.	.	2	.	.
186	2	51	4	3	2	1	2	2	2	2	2		2	2	.	.	.	2	.	.	.	2	1	.	2	1	2	4	2	1	1	1	2	2	2	1	2	160	.	3	2	.	2	.	.	.	2	.	.
187	2	66	3	1	2	2	2	2	2	2	2	_x001a__x001a_	2	2	.	.	.	2	.	.	.	2	3	3	2	2	2	4	2	1	15	1	3	3	1	1	10	180	.	1	2	.	1	2	1	2	2	.	.
188	2	51	3	1	2	1	2	2	2	2	2		1	2	.	.	.	1	5	1	.	2	1	.	2	2	2	1	1	1	2	1	3	3	1	3	.	.	.	.	2	.	2	.	.	.	2	.	.
189	1	54	4	1	2	1	2	2	2	2	2		1	1	30	20	.	1	10	2	2	2	1	.	3	2	3	.	.	.	.	.	.	.	1	2	.	.	.	.	2	.	2	.	.	.	2	.	.
190	1	53	3	1	2	1	2	2	2	2	2		1	1	10	10	.	1	10	4	3	2	3	3	2	2	3	.	.	.	.	.	.	.	1	1	7	180	.	2	2	.	2	.	.	.	2	.	.
191	1	64	4	1	2	1	2	2	2	2	2		3	1	30	10	1	2	.	.	.	2	4	3	1	3	2	.	.	.	.	.	.	.	1	1	13	180	90	2	2	.	2	.	.	.	2	.	.
192	2	48	2	1	2	2	1	2	2	2	2		2	2	.	.	.	2	.	.	.	2	3	3	2	2	2	2	1	1	20	3	2	2	2	3	.	.	.	.	2	.	2	.	.	.	2	.	.
193	1	49	3	1	1	2	2	2	2	2	2		2	1	30	20	.	1	20	2	.	3	3	2	1	2	4	.	.	.	.	.	.	.	2	2	.	.	.	.	2	.	2	.	.	.	2	.	.
194	1	41	4	1	1	2	2	2	2	2	2		1	3	.	.	10	1	20	2	.	2	1	.	1	1	2	.	.	.	.	.	.	.	1	2	.	.	.	.	2	.	2	.	.	.	2	.	.
195	2	51	4	1	2	1	2	2	2	2	2		2	2	.	.	.	2	.	.	.	1	4	3	2	2	2	1	2	1	1	1	2	2	2	3	.	.	.	.	2	.	2	.	.	.	2	.	.
196	1	58	3	1	1	2	2	2	2	2	2		2	2	.	.	.	2	.	.	.	1	4	3	2	2	4	.	.	.	.	.	.	.	2	3	.	.	.	.	3	.	2	.	.	.	2	.	.
197	2	58	2	1	2	1	2	2	2	2	2		2	2	.	.	.	2	.	.	.	2	3	3	2	2	3	2	4	1	16	1	2	2	1	1	4	160	82	1	2	.	2	.	.	.	2	.	.
198	1	50	3	1	2	1	2	2	2	2	2		1	1	35	20	.	1	30	2	.	3	3	1	2	2	4	.	.	.	.	.	.	.	2	3	.	.	.	.	2	.	2	.	.	.	2	.	.
199	2	64	1	1	2	1	2	2	2	2	2		1	2	.	.	.	2	.	.	.	2	1	.	3	3	2	5	4	1	14	1	2	2	1	2	.	.	.	.	2	.	2	.	.	.	2	.	.
200	1	86	2	1	1	2	2	2	2	2	2		1	1	60	10	.	2	.	.	.	2	1	.	3	3	1	.	.	.	.	.	.	.	1	2	.	.	.	.	2	.	2	.	.	.	2	.	.
201	2	53	5	1	2	1	2	2	2	2	2		2	2	.	.	.	2	.	.	.	2	3	2	2	2	2	2	1	1	1	1	2	2	1	2	.	.	.	.	2	.	2	.	.	.	2	.	.
202	2	70	1	4	1	2	2	2	2	2	2		1	2	.	.	.	2	.	.	.	2	3	2	1	1	2	5	4	1	30	3	3	3	1	1	6	200	120	1	2	.	2	.	.	.	2	.	.
203	2	77	3	1	2	1	2	2	2	2	2		1	2	.	.	.	2	.	.	.	2	1	.	2	2	2	0	0	1	25	.	.	.	1	1	5	145	92	1	2	.	2	.	.	.	2	.	.
204	2	44	4	1	2	1	2	2	2	2	2		1	2	.	.	.	2	.	.	.	1	3	3	1	1	3	2	1	1	5	1	2	2	1	1	5	146	96	3	2	.	2	.	.	.	3	.	.
205	2	44	4	1	2	1	2	2	2	2	2		1	2	.	.	.	2	.	.	.	2	3	2	2	2	2	3	1	2	.	1	2	2	1	2	.	.	.	.	2	.	2	.	.	.	2	.	.
206	2	43	3	1	2	1	2	2	2	2	2		1	2	.	.	.	2	.	.	.	2	3	3	1	1	4	2	1	2	.	1	2	2	1	2	.	.	.	.	2	.	2	.	.	.	2	.	.
207	2	67	4	1	2	2	1	2	2	2	2		2	2	.	.	.	2	.	.	.	2	3	3	3	3	3	4	4	1	16	2	2	2	2	3	.	.	.	.	2	.	2	.	.	.	2	.	.
208	2	52	1	1	2	2	2	2	1	2	2		1	2	.	.	.	2	.	.	.	3	1	.	2	2	3	5	4	1	1	3	2	2	1	1	1	180	110	1	2	.	2	.	.	.	2	.	.
209	2	70	3	1	2	1	2	2	2	2	2		1	2	.	.	.	2	.	.	.	2	1	.	3	3	2	4	4	1	20	3	3	3	2	2	.	.	.	.	2	.	2	.	.	.	2	.	.
210	2	68	2	1	2	1	2	2	2	2	2		2	2	.	.	.	2	.	.	.	2	3	3	3	3	2	4	4	1	15	1	2	2	1	1	7	180	110	1	2	.	2	.	.	.	1	26	1
211	2	77	4	1	2	1	2	2	2	2	2		2	2	.	.	.	2	.	.	.	2	1	.	2	2	2	.	.	.	.	.	.	.	1	3	.	.	.	.	2	.	2	.	.	.	2	.	.
212	1	64	3	1	2	1	2	2	2	2	2		2	2	.	.	.	2	.	.	.	2	3	3	2	2	3	.	.	.	.	.	.	.	2	.	.	.	.	.	2	.	2	.	.	2	2	.	.
213	1	47	3	1	2	1	2	2	2	2	2		2	2	.	.	.	2	.	.	.	3	1	.	1	2	2	.	.	.	.	.	.	.	2	2	.	.	.	.	2	.	.	.	.	.	.	.	.
214	2	68	3	1	2	1	2	2	2	2	2		2	2	.	.	.	2	.	.	.	2	3	1	3	3	2	6	4	1	19	1	3	3	1	1	1	140	87	3	2	.	2	.	.	.	.	.	.
215	1	74	4	1	2	1	2	2	2	2	2		2	1	50	20	.	1	45	5	3	2	1	.	1	1	3	.	.	.	.	.	.	.	1	1	5	200	110	1	3	.	3	.	.	.	.	.	.
216	2	68	4	1	2	1	2	2	2	2	2		2	2	.	.	.	2	.	.	.	2	1	.	2	2	2	4	4	.	.	1	3	3	2	2	.	.	.	.	2	.	2	.	.	.	2	.	.
217	1	78	2	1	2	1	2	2	2	2	2		2	2	50	7	.	2	.	.	.	2	3	2	1	1	3	.	.	.	.	.	.	.	1	2	.	.	.	.	2	.	.	.	.	.	.	.	.
218	2	71	2	1	2	1	2	2	2	2	2		2	1	50	10	.	2	.	.	.	2	2	3	2	3	2	.	.	.	.	.	.	.	1	2	.	.	.	.	2	.	2	.	.	.	.	.	.
219	1	56	5	1	2	1	2	2	2	2	2		.	1	6	10	.	1	12	1	.	2	1	.	1	2	4	.	.	.	.	.	.	.	1	1	1	162	100	2	2	.	2	.	.	.	2	.	.
220	2	79	2	4	2	1	2	2	2	2	2		2	2	.	.	.	2	.	.	.	2	3	3	1	3	2	9	.	1	29	3	2	2	2	3	.	.	.	.	3	.	3	.	.	3	3	.	.
221	2	79	4	2	2	1	2	2	2	2	2		1	1	2	5	10	2	.	.	.	2	3	3	3	2	1	.	.	.	.	.	.	.	1	1	3	170	90	2	2	.	2	.	.	.	2	.	.
222	2	65	1	1	2	1	2	2	2	2	2		1	2	.	.	.	2	.	.	.	2	3	2	2	3	2	5	3	1	23	2	.	.	1	1	20	151	100	1	2	.	2	.	.	.	2	.	.
223	2	56	3	1	2	1	2	2	2	2	2		1	2	.	.	.	2	.	.	.	1	1	.	2	1	4	2	2	1	1	1	2	2	2	2	.	.	.	.	2	.	2	.	.	.	2	.	.
224	2	53	2	1	2	1	2	2	2	2	2		1	2	.	.	.	2	.	.	.	2	3	3	2	2	1	1	1	1	3	1	2	2	.	3	.	.	.	.	3	.	3	.	.	.	3	.	.
225	2	70	2	4	1	2	2	2	2	2	2		.	2	.	.	.	2	.	.	.	2	3	3	3	3	1	4	4	1	20	1	2	2	1	1	10	180	80	1	1	4	2	.	.	.	2	.	.
226	2	75	1	1	2	2	2	2	1	2	2		1	2	.	.	.	2	.	.	.	2	1	3	2	2	3	6	6	1	30	1	2	2	1	1	10	190	.	1	1	2	2	.	.	.	1	.	2
227	2	56	2	1	2	2	2	2	2	2	2	_x001a__x001a__x001a__x001a_	1	2	.	.	.	2	.	.	.	2	3	2	2	2	4	2	2	2	.	3	3	3	1	1	10	180	100	2	3	.	2	.	.	.	3	.	.
228	2	54	3	1	2	1	2	2	2	2	2		1	2	.	.	.	3	.	.	3	2	1	.	3	3	4	2	1	1	8	1	2	2	2	3	.	.	.	.	2	.	2	.	.	.	2	.	.
229	1	71	2	1	2	1	2	2	2	2	2		2	1	50	30	.	1	50	3	.	2	2	3	2	3	1	.	.	.	.	.	.	.	1	2	1	147	.	3	2	.	2	.	.	.	2	.	.
230	2	44	4	1	2	1	2	2	2	2	2		1	2	.	.	.	2	.	.	.	2	1	.	2	2	3	4	1	2	.	1	2	2	1	2	4	168	105	1	2	.	2	.	.	.	2	.	.
231	2	52	2	1	2	1	2	2	2	2	2		1	2	.	.	.	2	.	.	.	2	3	3	2	3	1	3	1	1	6	1	2	2	2	.	.	.	.	.	2	.	2	.	.	.	2	.	.
232	2	69	2	1	2	2	2	2	2	2	2	1	2	2	.	.	.	2	.	.	.	2	3	3	2	2	2	6	5	1	19	3	2	2	1	3	.	.	.	.	2	.	2	.	.	.	3	.	.
233	2	68	4	1	2	1	2	2	2	2	2		2	1	.	.	.	2	.	.	.	2	4	3	1	2	3	6	4	1	28	1	2	2	2	3	.	.	.	.	3	.	2	.	.	3	2	.	.
234	2	59	3	1	2	1	2	2	2	2	2		1	2	.	.	.	2	.	.	.	2	1	.	2	2	3	5	3	1	7	2	2	2	1	1	3	220	180	1	2	.	2	.	.	.	2	.	.
235	2	43	4	3	1	2	2	2	2	2	2		2	2	.	.	.	2	.	.	.	2	3	2	1	1	2	2	1	2	.	1	2	2	2	2	.	.	.	.	2	.	2	.	.	.	2	.	.
236	2	60	2	1	2	2	2	1	2	2	2		2	2	.	.	.	2	.	.	.	2	1	.	2	2	3	4	3	1	3	1	2	2	1	2	.	.	.	.	2	.	2	.	.	.	2	.	.
237	1	56	3	1	2	1	2	2	2	2	2		1	1	35	20	1	1	35	2	1	1	1	.	2	2	2	.	.	.	.	.	.	.	1	1	1	193	116	1	2	.	2	.	.	.	3	.	.
238	2	72	2	1	2	1	2	2	2	2	2		3	2	.	.	.	2	.	.	.	2	3	3	3	2	1	5	4	1	22	3	1	2	1	1	40	255	116	1	1	17	2	.	.	.	2	.	.
239	2	62	2	1	2	1	2	2	2	2	2		2	2	.	.	.	2	.	.	.	2	4	2	1	2	2	2	2	1	8	2	3	3	1	.	.	.	.	.	2	.	.	.	.	.	3	.	.
240	2	66	.	1	2	1	2	2	2	2	2		1	2	.	.	.	2	.	.	.	2	2	2	3	2	3	4	4	1	9	1	2	2	1	1	5	200	100	1	2	.	2	.	.	.	2	.	.
241	2	48	3	1	2	1	2	2	2	2	2		1	2	.	.	.	2	.	.	.	2	3	3	1	2	2	1	1	2	.	1	2	2	1	1	1	190	110	1	2	.	2	.	.	.	2	.	.
242	2	53	3	1	1	2	2	2	2	2	2		2	2	.	.	.	2	.	.	.	3	1	.	2	2	3	4	1	1	3	1	2	2	2	3	.	.	.	.	2	.	2	.	.	.	2	.	.
243	2	61	1	4	2	2	2	2	1	2	2		1	2	.	.	.	2	.	.	.	2	3	3	2	2	2	3	3	1	6	2	2	2	2	.	.	.	.	.	2	.	.	.	.	.	.	.	.
244	1	74	2	1	2	1	2	2	2	2	2		1	1	4	10	15	1	20	3	.	2	3	3	3	3	2	.	.	.	.	.	.	.	2	2	.	.	.	.	2	.	2	.	.	.	2	.	.
245	1	58	3	1	2	1	2	2	2	2	2		1	1	30	30	.	2	.	.	.	2	1	.	1	1	3	.	.	.	.	.	.	.	2	2	.	.	.	.	2	.	2	.	.	.	2	.	.
246	2	82	2	4	2	2	1	2	2	2	2		1	2	.	.	.	2	.	.	.	1	3	3	2	2	2	4	4	1	34	1	3	3	2	1	4	200	100	3	2	.	2	.	.	.	2	.	.
247	2	39	3	1	1	2	2	2	2	2	2		1	2	.	.	.	2	.	.	.	2	1	.	2	2	3	3	2	2	.	1	1	2	1	2	.	.	.	.	2	.	2	.	.	.	2	.	.
248	1	69	1	1	2	1	2	2	2	2	2		2	2	.	.	.	2	.	.	.	2	3	3	3	1	3	.	.	.	.	.	.	.	1	1	1	140	80	3	1	30	2	.	.	.	2	.	.
249	1	58	2	1	2	1	2	2	2	2	2		1	1	10	20	.	2	.	.	.	2	3	2	2	3	2	.	.	.	.	.	.	.	1	2	.	.	.	.	2	.	2	.	.	.	2	.	.
250	2	58	5	1	2	1	2	2	2	2	2		2	2	.	.	.	2	.	.	.	3	1	.	1	2	2	2	1	1	9	2	2	2	1	1	3	160	100	2	2	.	2	.	.	.	1	20	2
251	2	68	2	1	2	2	2	2	2	2	1		2	2	.	.	.	2	.	.	.	1	1	.	2	2	2	3	3	1	36	3	3	3	1	2	.	.	.	.	2	.	2	.	.	.	2	.	.
252	2	56	2	4	2	1	2	2	2	2	2		1	2	.	.	.	2	.	.	.	2	1	.	2	2	2	2	1	1	4	1	2	2	1	2	.	.	.	.	1	16	2	.	.	.	2	.	.
253	1	66	5	1	2	1	2	2	2	2	2		2	2	.	.	.	2	.	.	.	2	1	.	2	2	4	.	.	.	.	.	.	.	1	2	.	.	.	.	2	.	2	.	.	.	2	.	.
254	2	67	3	1	2	1	2	2	2	2	2		2	2	.	.	.	2	.	.	.	2	1	.	2	2	3	2	2	1	17	1	1	2	1	1	30	160	80	2	2	.	2	.	.	.	2	.	.
255	1	67	2	1	2	1	2	2	2	2	2		2	2	.	.	.	2	.	.	.	2	3	1	2	2	3	.	.	.	.	.	.	.	2	3	.	.	.	.	2	.	2	.	.	.	2	.	.
256	1	78	2	1	2	1	2	2	2	2	2		2	1	50	7	.	2	.	.	.	2	3	2	1	1	3	.	.	.	.	.	.	.	1	2	.	.	.	.	2	.	2	.	.	.	2	.	.
257	2	58	2	1	2	2	2	2	2	1	2		2	2	.	.	.	2	.	.	.	2	3	1	2	1	2	9	3	1	9	2	3	3	1	1	8	220	100	1	3	.	1	30	1	3	3	.	.
258	2	72	1	1	1	2	2	2	2	2	2		1	2	.	.	.	2	.	.	.	2	3	3	2	2	3	4	4	1	20	2	2	2	1	2	.	.	.	.	3	.	2	.	.	.	2	.	.
259	2	78	1	4	2	1	2	2	2	2	2		1	2	.	.	.	2	.	.	.	2	2	2	2	2	2	9	5	1	26	1	2	2	1	2	.	.	.	.	2	.	2	.	.	.	1	10	9
260	2	75	2	4	2	1	2	2	2	2	2		1	2	.	.	.	2	.	.	.	2	3	3	2	3	3	6	5	1	28	3	2	2	2	.	.	.	.	.	3	.	2	.	.	.	2	.	.
261	2	56	2	1	2	1	2	2	2	2	2		1	1	20	20	.	1	10	10	2	3	1	.	2	1	2	.	.	.	.	.	.	.	1	2	3	.	.	2	2	.	1	1	1	1	2	.	.
262	2	79	2	1	2	2	2	2	1	2	2		1	2	.	.	.	2	.	.	.	1	3	3	3	2	2	8	8	1	38	3	2	2	1	2	.	.	.	.	2	.	2	.	.	.	2	.	.
263	2	58	3	1	1	2	2	2	2	2	2		1	2	.	.	.	2	.	.	.	2	1	.	2	2	4	4	2	1	4	1	2	2	1	2	.	.	.	.	2	.	2	.	.	.	2	.	.
264	2	65	1	1	2	2	1	2	2	2	2		1	2	.	.	.	1	.	.	.	1	3	3	2	3	2	6	6	1	10	1	2	2	1	1	4	.	.	1	2	.	1	1	.	.	2	.	.
265	2	70	1	1	2	1	2	2	2	2	2		1	1	.	.	.	1	.	.	.	2	3	3	2	2	1	6	6	1	30	1	2	2	2	.	.	.	.	.	2	.	2	.	.	.	2	.	.
266	1	56	3	1	2	2	1	2	2	2	2		1	1	30	.	.	1	20	.	1	2	2	1	2	2	4	.	.	.	.	.	.	.	1	1	10	170	100	1	2	.	2	.	.	.	2	.	.
267	2	50	2	1	2	1	2	2	2	2	2		1	2	.	.	.	2	.	.	.	2	3	2	3	1	4	1	1	1	3	1	3	3	1	2	.	.	.	.	1	10	2	.	.	.	1	10	2
268	2	55	3	1	2	1	2	2	2	2	2		1	2	.	.	.	2	.	.	.	2	3	3	3	3	1	1	1	1	5	2	2	2	1	2	.	.	.	.	2	.	2	.	.	.	2	.	.
269	2	66	2	4	2	2	2	2	2	2	2		2	2	.	.	.	2	.	.	.	2	3	2	2	2	3	6	5	1	20	3	3	3	1	1	7	190	.	1	2	.	2	.	.	.	2	.	.
270	2	55	3	1	2	1	2	2	2	2	2		1	2	.	.	.	2	.	.	.	2	3	2	2	2	4	3	2	1	13	1	2	2	1	1	5	180	.	1	2	.	2	.	.	.	2	.	.
271	2	72	.	1	2	2	1	2	2	2	2		1	2	.	.	.	2	.	.	.	2	3	3	3	2	3	5	5	1	22	3	2	2	1	1	3	165	70	.	3	.	3	.	.	.	2	.	.
272	2	76	1	4	2	2	2	2	1	2	2		1	1	30	3	.	2	.	.	.	2	3	3	3	3	4	4	4	1	30	3	2	2	1	2	.	.	.	.	2	.	2	.	.	.	2	.	.
273	2	55	3	1	2	2	1	2	2	2	2		3	2	.	.	.	2	.	.	.	2	1	.	3	3	1	3	.	1	9	3	3	2	1	1	10	190	.	2	2	.	2	.	.	.	2	.	.
274	2	58	3	1	2	1	2	2	2	2	2		1	2	.	.	.	2	.	.	.	2	3	3	2	1	2	4	3	1	1	2	2	.	2	2	.	.	.	.	2	.	2	.	.	.	2	.	.
275	2	42	3	2	2	2	1	2	2	2	2		1	2	.	.	.	2	.	.	.	2	3	1	2	2	2	.	.	.	.	.	.	.	2	2	.	.	.	.	2	.	2	.	.	.	2	.	.
276	2	55	3	4	2	2	1	2	2	2	2		3	2	.	.	.	2	.	.	.	2	4	2	2	2	2	3	2	1	6	1	2	2	1	1	7	190	100	2	2	.	2	.	.	.	2	.	.
277	1	55	3	1	2	2	1	2	2	2	2		2	1	30	20	.	2	.	.	.	3	1	.	1	2	2	.	.	.	.	.	.	.	2	3	.	.	.	.	2	.	2	.	.	.	2	.	.
278	1	71	3	1	2	1	2	2	2	2	2		1	2	.	.	.	2	.	.	.	1	1	.	2	2	3	.	.	.	.	.	.	.	2	1	9	180	70	1	2	.	1	9	1	1	2	.	.
279	2	65	2	4	2	1	2	2	2	2	2		1	2	.	.	.	2	.	.	.	2	3	3	1	3	1	6	4	1	25	2	2	2	1	1	2	150	80	2	2	.	2	.	.	.	2	.	.
280	2	74	2	1	2	1	2	2	2	2	2		1	2	.	.	.	2	.	.	.	2	1	.	2	2	1	5	4	1	20	1	2	2	1	2	.	.	.	.	2	.	2	.	.	.	2	.	.
281	2	63	4	1	2	2	1	2	2	2	2		2	2	.	.	.	2	.	.	.	2	3	2	2	2	4	2	2	1	10	1	2	2	1	1	8	160	110	1	2	.	2	.	.	.	2	.	.
282	2	51	3	1	2	1	2	2	2	2	2		2	2	.	.	.	2	.	.	.	2	3	3	3	3	2	4	1	2	.	1	2	2	1	1	.	.	.	.	2	.	1	6	1	2	2	.	.
283	2	67	3	1	2	2	1	2	2	2	2		1	2	.	.	.	2	.	.	.	2	3	3	2	2	2	5	4	1	15	3	2	2	1	1	4	170	100	1	1	.	2	.	.	.	2	.	.
284	1	75	2	1	2	1	2	2	2	2	2		2	2	.	.	.	2	.	.	.	2	3	3	1	3	2	.	.	.	.	.	.	.	1	2	.	.	.	.	2	.	2	.	.	.	3	.	.
285	1	72	2	1	2	2	2	2	2	2	1		2	1	45	10	.	2	.	.	.	2	3	3	1	1	3	.	.	.	.	.	.	.	2	3	.	.	.	.	2	.	2	.	.	.	2	.	.
286	2	68	2	1	1	2	2	2	2	2	2		2	2	.	.	.	2	.	.	.	2	1	.	1	2	2	3	2	1	26	3	2	2	2	2	.	.	.	.	2	.	2	.	.	.	2	.	.
287	2	62	2	1	2	1	2	2	2	2	2		2	2	.	.	.	2	.	.	.	1	1	.	2	2	2	5	2	1	12	3	3	3	1	1	10	.	.	1	3	.	2	.	.	.	2	.	.
288	1	56	3	1	2	1	2	2	2	2	2		1	1	30	20	.	1	30	3	.	2	1	.	1	2	2	.	.	.	.	.	.	.	2	2	.	.	.	.	2	.	2	.	.	.	2	.	.
289	2	45	4	1	2	1	2	2	2	2	2		1	2	.	.	.	2	.	.	.	2	2	.	2	2	3	1	1	2	.	1	2	2	2	.	.	.	.	.	2	.	2	.	.	.	2	.	.
290	1	63	3	1	2	1	2	2	2	2	2		1	2	.	.	.	1	15	2	.	3	1	.	3	2	4	.	.	.	.	.	.	.	1	1	2	160	100	1	2	.	2	.	.	.	2	.	.
291	2	67	2	1	2	2	2	2	2	2	1		1	2	.	.	.	1	25	2	.	2	3	3	2	2	2	5	3	1	8	2	2	2	1	2	.	.	.	.	2	.	2	.	.	.	2	.	.
292	2	48	3	1	2	1	2	2	2	2	2		1	2	.	.	.	2	.	.	.	2	3	2	1	2	2	2	1	1	1	1	2	2	2	.	.	.	.	.	2	.	2	.	.	.	2	.	.
293	1	70	3	1	2	1	2	2	2	2	2		1	1	50	20	2	2	.	.	.	2	3	3	2	2	2	.	.	.	.	.	.	.	2	1	.	.	.	.	1	8	2	.	.	.	2	.	.
294	2	59	3	1	2	1	2	2	2	2	2		2	2	.	.	.	2	.	.	.	2	3	2	2	2	2	5	5	1	10	2	2	2	1	1	3	.	.	3	2	.	2	.	.	.	2	.	.
295	1	67	2	1	2	1	2	2	2	2	2		2	2	.	.	.	2	.	.	.	2	1	.	3	2	3	5	3	1	17	2	2	2	1	1	3	.	.	1	2	.	2	.	.	.	2	.	.
296	1	58	3	1	2	1	2	2	2	2	2		1	1	3	10	12	2	.	.	.	2	3	3	1	2	2	.	.	.	.	.	.	.	1	2	.	.	.	.	2	.	2	.	.	.	2	.	.
297	2	56	4	.	2	1	2	2	2	2	2		2	2	.	.	.	2	.	.	.	2	3	3	2	2	2	1	1	1	18	1	2	2	2	.	.	.	.	.	2	.	2	.	.	.	2	.	.
298	1	59	3	1	2	1	2	2	2	2	2		2	1	20	10	.	1	20	1	.	2	3	2	1	2	3	.	.	.	.	.	.	.	1	1	1	140	80	3	2	.	2	.	.	.	2	.	.
299	2	42	3	1	2	1	2	2	2	2	2		1	2	.	.	.	2	.	.	.	2	2	3	2	2	2	2	1	2	.	1	2	2	1	2	.	.	.	.	2	.	2	.	.	.	2	.	.
300	2	54	3	1	2	1	2	2	2	2	2		1	2	.	.	.	2	.	.	.	2	2	3	2	2	4	3	2	2	.	1	2	2	2	.	.	.	.	.	.	.	2	.	.	.	2	.	.
301	2	59	3	1	2	1	2	2	2	2	2		2	2	.	.	.	2	.	.	.	2	3	3	3	3	2	2	.	1	10	1	2	2	1	1	5	210	100	1	2	.	2	.	.	.	2	.	.
302	2	67	2	1	2	1	2	2	2	2	2		1	2	.	.	.	2	.	.	.	1	1	.	2	2	2	6	5	1	14	3	2	2	2	.	.	.	.	.	2	.	2	.	.	.	1	.	9
303	1	59	3	1	2	2	1	2	2	2	2		2	1	40	3	.	1	40	2	.	2	3	3	2	2	2	.	.	.	.	.	.	.	1	1	1	190	110	1	2	.	2	.	.	.	2	.	.
304	1	55	3	1	2	1	2	2	2	2	2		2	2	2	.	.	.	.	.	.	2	1	.	2	2	3	.	.	.	.	.	.	.	2	.	.	.	.	.	2	.	2	.	.	.	2	.	.
305	1	68	2	1	2	2	1	2	2	2	2		2	1	60	3	.	2	.	.	.	2	2	2	2	2	2	.	.	.	.	.	.	.	1	2	.	.	.	.	2	.	2	.	.	.	2	.	.
306	2	58	3	1	2	1	2	2	2	2	2		1	2	2	.	.	.	.	.	.	2	3	2	2	2	2	3	3	1	8	3	2	2	2	3	.	.	.	.	2	.	2	.	.	.	2	.	.
307	2	59	2	1	2	1	2	2	2	2	2		1	2	.	.	.	2	.	.	.	2	4	2	3	2	2	5	4	1	10	1	2	2	1	1	1	170	.	3	2	.	2	.	.	.	2	.	.
308	2	50	2	1	2	1	2	2	2	2	2		1	1	32	20	.	2	.	.	.	2	3	3	2	2	2	3	2	1	5	2	2	2	1	2	.	.	.	.	2	.	2	.	.	.	2	.	.
309	2	57	2	4	2	2	2	2	2	2	1		1	2	.	.	.	2	.	.	.	2	1	.	1	2	2	5	4	1	4	1	2	2	2	.	.	.	.	.	2	.	2	.	.	.	2	.	.
310	2	67	1	4	2	1	2	2	2	2	2		2	2	.	.	.	2	.	.	.	2	1	.	2	2	1	4	4	1	12	3	2	2	2	3	.	.	.	.	2	.	2	.	.	.	2	.	.
311	2	43	4	1	2	2	2	2	1	2	2		1	2	.	.	.	2	.	.	.	2	1	.	3	3	3	1	1	2	.	1	2	2	1	1	5	180	100	1	2	.	2	.	.	.	2	.	.
312	2	53	1	1	2	1	2	2	2	2	2		1	2	.	.	.	2	.	.	.	2	1	.	2	2	1	4	1	1	1	1	2	2	1	1	6	.	.	1	2	.	2	.	.	.	2	.	.
313	1	42	6	1	2	1	2	2	2	2	2		2	1	20	20	.	1	20	13	.	2	1	.	1	1	4	.	.	.	.	.	.	.	1	2	.	.	.	.	2	.	2	.	.	.	2	.	.
314	2	62	2	1	2	1	2	2	2	2	2		2	2	.	.	.	2	.	.	.	2	3	3	3	2	1	4	4	1	14	2	1	3	1	1	1	210	.	1	2	.	2	.	.	.	2	.	.
315	1	79	2	1	2	1	2	2	2	2	2		1	2	.	.	.	2	.	.	.	1	3	3	2	2	4	.	.	.	.	.	.	.	1	2	.	.	.	.	2	.	2	.	.	.	2	.	.
316	2	74	2	1	2	1	2	2	2	2	2		1	2	.	.	.	2	.	.	.	2	1	.	2	2	2	7	5	1	22	1	2	2	1	2	.	.	.	.	2	.	2	.	.	.	1	30	2
317	2	61	2	1	2	2	1	2	2	2	2		1	2	.	.	.	2	.	.	.	2	3	2	2	2	3	3	3	1	10	1	2	2	1	1	3	190	90	1	2	.	2	.	.	.	2	.	.
318	2	54	3	1	2	1	2	2	2	2	2		1	2	.	.	.	2	.	.	.	2	1	.	1	1	4	3	1	1	5	3	2	2	1	1	7	175	.	2	2	.	2	.	.	.	2	.	.
319	2	54	3	1	2	1	2	2	2	2	2		1	2	.	.	.	2	.	.	.	2	3	3	2	2	3	4	1	1	5	1	2	2	1	3	.	.	.	.	2	.	2	.	.	.	2	.	.
320	1	75	2	1	2	2	1	2	2	2	2		1	3	20	10	5	3	50	6	3	2	3	3	2	2	1	.	.	.	.	.	.	.	1	3	.	.	.	.	2	.	2	.	.	.	2	.	.
321	2	67	2	1	2	1	2	2	2	2	2	1	.	2	.	.	.	2	.	.	.	2	4	.	2	2	1	4	4	1	10	1	2	2	2	.	.	.	.	.	2	.	2	.	.	.	2	.	.
322	2	60	2	1	2	2	1	2	2	2	2		.	2	.	.	.	2	.	.	.	2	2	3	3	1	2	3	3	1	4	1	2	2	1	2	.	.	.	.	2	.	2	.	.	.	2	.	.
323	2	76	1	1	2	1	2	2	2	2	2		1	2	.	.	.	2	.	.	.	2	1	.	2	2	2	4	4	1	26	1	2	2	2	3	.	.	.	.	2	.	2	.	.	.	2	.	.
324	2	57	1	1	2	1	2	2	2	2	2		1	2	.	.	.	3	6	1	5	2	3	3	2	2	3	4	2	1	6	2	2	2	2	1	1	150	90	2	2	.	2	.	.	.	2	.	.
325	2	64	3	4	2	1	2	2	2	2	2		1	2	.	.	.	2	.	.	.	2	3	2	3	1	3	6	5	1	10	1	2	2	1	2	.	.	.	.	2	.	2	.	.	.	2	.	.
326	1	69	2	1	2	1	2	2	2	2	2		3	1	.	3	.	2	.	.	.	2	1	.	1	1	4	.	.	.	.	.	.	.	1	1	8	160	70	1	2	.	2	.	.	.	2	.	.
327	2	50	5	1	2	1	2	2	2	2	2		1	2	.	.	.	2	.	.	.	2	4	.	2	3	1	4	2	1	2	2	2	2	1	2	.	.	.	.	2	.	2	.	.	.	2	.	.
328	2	55	2	1	1	2	2	2	2	2	2		1	2	.	.	.	2	.	.	.	2	1	.	3	3	2	3	3	1	10	3	2	2	1	1	7	160	90	1	2	.	2	.	.	.	2	.	.
329	1	44	6	1	2	1	2	2	2	2	2		5	1	3	20	18	1	20	1	2	2	2	2	2	2	2	.	.	.	.	.	.	.	1	1	5	160	96	3	3	.	2	.	.	.	1	9	.
330	1	48	7	1	2	1	2	2	2	2	2		2	2	.	.	.	1	30	2	.	2	2	1	2	2	2	.	.	.	.	.	.	.	1	2	.	.	.	.	2	.	2	.	.	.	2	.	.
331	1	59	4	1	2	1	2	2	2	2	2		3	1	22	16	.	2	.	.	.	2	1	.	3	2	3	.	.	.	.	.	.	.	1	1	1	120	95	.	2	.	2	.	.	.	2	.	.
332	2	42	7	1	2	1	2	2	2	2	2		3	2	.	.	.	2	.	.	.	4	4	1	2	2	2	1	1	2	.	.	2	2	1	1	.	.	.	.	2	.	2	.	.	.	2	.	.
333	1	55	4	1	2	1	2	2	2	2	2		3	1	25	20	.	2	.	.	.	1	4	1	1	2	3	.	.	.	.	.	.	.	2	3	.	.	.	.	3	.	2	.	.	.	2	.	.
334	1	55	6	1	2	1	2	2	2	2	2		3	2	.	.	.	2	.	.	.	2	3	2	2	2	3	.	.	.	.	.	.	.	1	1	8	160	110	1	2	.	2	.	.	.	1	39	.
335	2	44	6	1	2	1	2	1	2	2	2		3	2	.	.	.	2	.	.	.	2	1	.	2	2	2	6	1	2	.	1	2	2	1	1	.	.	.	.	2	.	2	.	.	.	2	.	.
336	1	41	6	1	2	1	2	2	2	2	2		3	2	.	.	.	2	.	.	.	1	4	1	1	1	2	.	.	.	.	.	.	.	1	1	8	160	100	1	3	.	2	.	.	.	2	.	.
337	1	43	6	1	2	1	2	2	2	2	2		3	1	20	20	.	1	10	2	.	3	4	2	2	1	2	.	.	.	.	.	.	.	1	1	1	165	115	3	2	.	2	.	.	.	2	.	.
338	1	55	3	1	2	1	2	2	2	2	2		3	1	30	15	.	1	20	3	.	3	1	.	2	2	2	.	.	.	.	.	.	.	1	2	.	.	.	.	2	.	2	.	.	.	2	.	.
339	1	50	7	1	2	1	2	2	2	2	2		3	1	25	20	.	1	20	1	5	1	1	.	1	2	3	.	.	.	.	.	.	.	1	1	5	160	120	2	3	.	2	.	.	.	2	.	.
340	2	42	3	1	2	1	1	1	2	2	2		2	2	.	.	.	2	.	.	.	2	4	2	1	2	2	4	1	2	.	1	2	2	2	3	.	.	.	.	2	.	2	.	.	.	2	.	.
341	1	46	4	1	2	1	2	2	2	2	2		1	.	.	.	.	.	.	.	.	.	.	.	.	.	.	.	.	.	.	.	.	.	.	.	.	.	.	.	.	.	.	.	.	.	.	.	.
342	2	76	3	1	1	2	2	2	2	2	2		1	2	.	.	.	2	.	.	.	2	3	2	3	3	2	4	4	1	35	2	2	2	1	1	5	180	90	1	2	.	2	.	.	.	2	.	.
343	2	75	1	1	2	1	2	2	2	2	2		2	2	.	.	.	2	.	.	.	2	3	1	2	1	2	4	4	1	3	1	2	2	2	1	7	180	100	1	2	.	1	6	1	3	2	.	.
344	2	68	1	4	1	2	2	2	2	2	2		1	2	.	.	.	2	.	.	.	3	2	3	2	2	2	5	3	1	27	3	3	2	1	1	3	180	90	1	3	.	3	.	.	.	3	.	.
345	2	62	4	1	2	1	2	2	2	2	1		4	2	.	.	.	2	.	.	.	2	2	3	2	2	3	2	2	1	10	.	2	2	1	2	.	.	.	.	2	.	2	.	.	.	2	.	.
346	2	68	5	1	2	1	2	2	2	2	2		3	2	.	.	.	2	.	.	.	2	4	3	1	3	2	3	2	.	.	1	3	3	1	2	.	.	.	.	2	.	2	.	.	.	2	.	.
347	2	51	3	1	2	1	2	2	2	2	2		3	2	.	.	.	2	.	.	.	2	2	2	2	2	3	1	1	3	3	1	3	3	2	3	.	.	.	.	2	.	2	.	.	.	2	.	.
348	1	56	1	2	1	2	2	2	2	2	2		1	1	30	20	.	2	.	.	.	2	1	.	1	2	3	.	.	.	.	.	.	.	2	3	.	.	.	.	2	.	2	.	.	.	2	.	.
349	2	52	3	1	2	1	2	2	2	2	2		2	2	.	.	.	2	.	.	.	2	3	3	1	2	4	1	1	1	2	1	2	2	2	2	.	.	.	.	2	.	2	.	.	.	2	.	.
350	2	55	3	1	2	1	2	2	2	2	2		2	2	.	.	.	2	.	.	.	2	2	3	3	2	2	1	1	1	5	1	2	2	1	1	4	180	120	1	2	.	2	.	.	.	2	.	.
351	2	58	1	4	2	2	1	2	2	2	2		2	2	.	.	.	2	.	.	.	2	3	3	2	2	4	4	2	1	8	3	2	2	2	.	.	.	.	.	2	.	2	.	.	.	2	.	.
352	2	51	2	1	2	2	2	2	1	2	2		2	2	.	.	.	2	.	.	.	2	3	2	3	2	2	5	2	1	4	3	2	2	1	2	.	.	.	.	2	.	2	.	.	.	2	.	.
353	2	67	3	1	2	2	2	2	1	2	2		1	2	.	.	.	2	.	.	.	2	1	.	2	2	3	5	5	1	17	2	2	2	1	1	10	200	100	1	2	.	2	.	.	.	2	.	.
354	2	45	3	1	2	1	2	2	2	2	2		1	2	.	.	.	1	35	2	.	3	3	3	2	2	2	2	1	2	.	1	1	2	1	2	.	.	.	.	2	.	2	.	.	.	2	.	.
355	1	54	3	1	2	1	2	2	2	2	2		1	1	10	5	.	1	30	2	.	2	3	3	2	1	4	.	.	.	.	.	.	.	1	1	1	160	104	1	2	.	2	.	.	.	2	.	.
356	2	68	1	1	2	2	2	2	2	2	2		1	2	.	.	.	1	40	2	.	2	1	.	2	2	2	7	4	1	10	3	.	.	1	2	.	.	.	.	2	.	2	.	.	.	2	.	.
357	2	69	1	1	2	1	2	2	2	2	2		1	2	.	.	.	2	.	.	.	2	1	.	3	2	2	4	3	1	8	3	2	2	2	.	.	.	.	.	2	.	2	.	.	.	2	.	.
358	2	82	2	1	2	2	1	2	2	2	2		1	2	.	.	.	2	.	.	.	2	1	.	2	1	2	6	6	1	27	3	2	2	2	1	10	.	.	1	2	.	2	.	.	.	2	.	.
359	1	59	2	1	2	1	2	2	2	2	2		1	2	.	.	.	2	.	.	.	2	1	.	3	2	3	.	.	.	.	.	.	.	2	2	.	.	.	.	2	.	2	.	.	.	2	.	.
360	2	70	3	1	2	2	2	2	2	2	2	_x001a__x001a_	2	2	.	.	.	2	.	.	.	3	3	2	1	2	2	5	5	1	20	3	3	3	2	3	.	.	.	.	2	.	2	.	.	.	2	.	.
361	2	57	2	1	2	1	2	2	2	2	2		.	2	.	.	.	2	.	.	.	2	4	1	2	2	2	3	2	1	10	1	2	2	1	1	5	180	120	1	2	.	2	.	.	.	2	.	.
362	1	59	2	1	2	1	2	2	2	2	2		1	2	.	.	.	1	30	3	.	2	1	.	2	2	2	.	.	.	.	.	.	.	2	.	.	.	.	.	2	.	2	.	.	.	2	.	.
363	2	60	3	1	2	2	2	2	1	2	2		1	2	.	.	.	2	.	.	.	3	1	.	2	2	2	5	3	1	19	2	2	2	1	1	3	180	.	1	2	.	2	.	.	.	2	.	.
364	2	64	2	1	2	2	2	2	2	2	2	1	2	2	.	.	.	2	.	.	.	2	1	.	1	2	3	5	4	1	25	2	2	2	1	1	3	150	90	.	2	.	2	.	.	.	2	.	.
365	2	50	2	1	2	1	2	2	2	2	2		1	2	.	.	.	2	.	.	.	2	3	3	1	2	2	3	1	.	.	1	2	2	2	2	.	.	.	.	2	.	2	.	.	.	2	.	.
366	1	78	2	1	2	1	2	2	2	2	2		2	2	.	.	.	2	.	.	.	2	3	3	2	2	3	.	.	.	.	.	.	.	2	3	.	.	.	.	2	.	2	.	.	.	2	.	.
367	1	76	2	1	2	1	2	2	2	2	2		2	3	20	20	23	3	30	2	5	1	3	3	2	2	3	.	.	.	.	.	.	.	1	1	10	160	60	1	2	.	2	.	.	.	2	.	.
368	1	49	2	1	2	2	2	2	2	2	2	_x001a__x001a__x001a__x001a__x001a__x001a_	2	2	.	.	.	1	30	.	.	2	3	2	3	3	4	.	.	.	.	.	.	.	2	1	18	.	.	.	3	.	2	.	.	.	2	.	.
369	1	66	2	1	2	2	2	2	1	2	2		1	1	30	2	.	1	30	4	.	2	4	2	1	1	3	.	.	.	.	.	.	.	1	2	.	.	.	.	2	.	2	.	.	.	2	.	.
370	2	62	1	1	2	1	2	2	2	2	2		1	2	.	.	.	2	.	.	.	2	3	1	2	2	2	2	2	1	10	1	2	2	2	1	.	.	.	.	2	.	2	.	.	.	2	.	.
371	2	41	3	1	2	2	2	2	2	2	2	_x001a__x001a_	1	2	.	.	.	1	10	2	.	2	3	3	1	2	2	5	3	1	11	1	2	2	1	2	.	.	.	.	2	.	1	12	1	2	2	.	.
372	2	61	4	1	2	1	2	2	2	2	2		1	1	.	.	.	1	.	.	.	2	1	.	1	2	2	4	4	1	10	2	2	2	1	2	.	.	.	.	2	.	2	.	.	.	2	.	.
373	2	71	3	4	2	1	2	2	2	2	2		2	2	.	.	.	2	.	.	.	2	2	3	2	2	2	4	4	1	31	1	2	2	1	1	1	160	90	3	2	.	2	.	.	.	1	.	2
374	2	64	2	1	2	1	2	2	2	2	2		1	2	.	.	.	2	.	.	.	2	1	.	2	2	2	4	3	1	12	3	3	3	1	1	7	190	.	1	2	.	2	.	.	.	1	.	1
375	2	56	3	1	2	1	2	2	2	2	2		2	2	.	.	.	2	.	.	.	2	3	3	2	2	2	2	1	1	11	2	2	2	1	2	.	.	.	.	2	.	2	.	.	.	2	.	.
376	2	79	1	4	2	2	2	2	2	2	2	_x001a__x001a_	1	2	.	.	.	2	.	.	.	2	3	2	3	2	2	6	6	1	35	3	2	2	2	3	.	.	.	.	2	.	2	.	.	.	2	.	.
377	1	80	2	1	2	2	1	2	2	2	2		1	1	30	10	5	2	.	.	.	2	4	.	2	2	1	.	.	.	.	.	.	.	1	1	1	230	.	2	2	.	2	.	.	.	2	.	.
378	2	70	2	1	2	1	2	2	2	2	2		1	2	.	.	.	2	.	.	.	2	3	3	2	2	3	5	3	1	28	3	3	3	1	1	10	180	100	2	1	9	2	.	.	.	3	.	.
379	1	64	2	1	2	1	2	2	2	2	2		2	1	40	20	.	2	.	.	.	2	3	2	2	2	3	.	.	.	.	.	.	.	2	2	.	.	.	.	2	.	2	.	.	.	2	.	.
380	2	57	2	1	2	1	2	2	2	2	2		1	2	.	.	.	2	.	.	.	2	1	.	2	3	3	1	1	1	9	1	2	2	1	1	1	170	90	1	2	.	2	.	.	.	2	.	.
381	2	74	1	1	2	1	2	2	2	2	2		1	2	.	.	.	2	.	.	.	2	3	2	2	2	1	4	4	1	20	1	2	2	1	1	8	170	.	1	2	.	2	.	.	.	2	.	.
382	2	78	1	1	2	1	2	2	2	2	2		2	2	.	.	.	2	.	.	.	2	3	3	1	3	2	5	5	1	30	1	2	2	1	2	.	.	.	.	2	.	2	.	.	.	2	.	.
383	1	58	3	1	2	1	2	2	2	2	2		.	1	42	20	.	2	.	.	.	2	3	3	2	3	4	.	.	.	.	.	.	.	1	2	.	.	.	.	2	.	2	.	.	.	2	.	.
384	2	70	2	1	2	1	2	2	2	2	2		1	2	.	.	.	2	.	.	.	3	1	.	3	3	1	5	4	1	22	1	3	3	1	1	5	185	.	1	2	.	2	.	.	.	2	.	.
385	2	57	2	1	1	2	2	2	2	2	2		2	2	.	.	.	2	.	.	.	2	1	.	2	2	3	3	3	1	6	3	2	2	2	2	.	.	.	.	2	.	2	.	.	.	2	.	.
386	2	70	2	1	2	2	1	2	2	2	2		2	2	.	.	.	2	.	.	.	2	3	2	2	2	2	7	6	1	27	3	2	2	1	2	.	.	.	.	2	.	2	.	.	.	2	.	.
387	2	64	1	1	2	1	2	2	2	2	2		1	2	.	.	.	2	.	.	.	2	3	2	2	2	2	3	3	1	4	3	2	2	1	1	7	160	90	1	2	.	2	.	.	.	2	.	.
388	2	54	3	1	2	1	2	2	2	2	2		1	2	.	.	.	2	.	.	.	3	1	.	2	2	4	3	1	1	2	1	2	2	2	2	.	.	.	.	2	.	2	.	.	.	2	.	.
389	2	61	2	1	2	1	2	1	2	2	2		1	2	.	.	.	2	.	.	.	2	4	.	2	2	2	5	3	1	10	1	2	2	1	2	.	.	.	.	2	.	2	.	.	.	2	.	.
390	2	68	5	4	2	1	2	2	2	2	2		3	2	.	.	.	2	.	.	.	2	3	2	1	1	1	4	4	1	20	1	2	2	1	2	.	.	.	.	2	.	2	.	.	.	2	.	.
391	2	58	2	1	2	1	2	2	2	2	2		1	2	.	.	.	2	.	.	.	2	1	.	2	2	1	4	3	1	9	3	2	2	1	1	9	.	.	2	2	.	2	.	.	.	2	.	.
392	1	64	3	1	2	2	1	2	2	2	2		1	1	40	.	.	2	.	.	.	2	1	.	1	3	2	.	.	.	.	.	.	.	1	1	3	.	.	2	2	.	2	.	.	.	2	.	.
393	1	55	4	1	2	1	2	2	2	2	2		1	3	10	20	1	1	18	2	.	3	1	.	3	2	4	.	.	.	.	.	.	.	1	1	1	160	80	.	2	.	2	.	.	.	2	.	.
394	1	69	2	4	2	1	2	2	2	2	2		.	1	50	10	.	1	58	1	.	2	3	3	2	2	3	.	.	.	.	.	.	.	1	1	1	140	60	2	2	.	2	.	.	.	2	.	.
395	1	70	1	1	2	1	2	2	2	2	2		1	2	.	.	.	2	.	.	.	2	3	3	2	2	4	.	.	.	.	.	.	.	1	1	8	170	80	.	2	.	2	.	.	.	2	.	.
396	1	69	2	1	2	2	2	2	2	2	2	_x001a__x001a_	1	3	48	10	4	3	48	5	4	1	3	3	2	1	3	.	.	.	.	.	.	.	1	1	5	240	.	1	2	.	2	.	.	.	2	.	.
397	2	55	5	1	2	1	2	2	2	2	2		1	2	.	.	.	2	.	.	.	2	3	3	2	3	1	3	1	1	16	1	2	2	1	2	.	.	.	.	2	.	2	.	.	.	2	.	.
398	2	60	2	1	2	1	2	2	2	2	2		1	2	.	.	.	2	.	.	.	2	1	.	1	2	3	3	3	1	12	3	2	2	1	1	3	182	90	1	2	.	2	.	.	.	1	20	1
399	2	57	2	1	2	2	1	2	2	2	2		1	2	.	.	.	2	.	.	.	2	1	.	1	2	3	3	2	1	8	3	2	2	1	2	.	.	.	.	2	.	2	.	.	.	2	.	.
400	1	77	2	4	2	1	2	2	2	2	2		1	1	40	8	.	3	40	2	3	2	3	3	1	2	1	.	.	.	.	.	.	.	1	1	10	180	.	2	3	.	2	.	.	.	3	.	.
401	2	71	1	4	2	1	2	2	2	2	2		1	2	.	.	.	2	.	.	.	3	1	.	2	3	2	4	4	1	20	1	2	2	1	3	.	.	.	.	2	.	2	.	.	.	1	10	2
402	2	75	1	4	2	1	2	2	2	2	2		1	2	.	.	.	2	.	.	.	2	1	.	3	2	3	6	6	1	20	3	2	2	1	2	.	.	.	.	2	.	2	.	.	.	2	.	.
403	2	72	5	4	2	1	2	2	2	2	2		1	2	.	.	.	2	.	.	.	2	1	.	3	3	1	3	3	1	20	2	2	2	1	2	.	.	.	.	1	10	2	.	.	.	3	.	.
404	2	56	3	1	2	1	2	2	2	2	2		1	2	.	.	.	2	.	.	.	3	4	1	1	1	2	4	2	1	6	1	2	2	1	2	.	.	.	.	2	.	2	.	.	.	2	.	.
405	1	59	1	1	2	2	1	2	2	2	2		1	1	30	20	.	1	30	5	.	2	3	3	2	2	2	.	.	.	.	.	.	.	1	2	.	.	.	.	2	.	2	.	.	.	2	.	.
406	2	61	2	1	2	1	2	2	2	2	2		1	2	.	.	.	2	.	.	.	2	1	.	1	2	1	2	2	1	21	2	2	2	1	1	1	180	.	1	2	.	2	.	.	.	2	.	.
407	2	72	2	1	2	1	2	2	2	2	2		1	2	.	.	.	2	.	.	.	3	1	.	2	2	1	6	6	1	30	1	3	3	1	1	4	199	66	1	2	.	1	6	1	3	2	.	.
408	2	61	2	4	2	1	2	2	2	2	2		1	2	.	.	.	2	.	.	.	2	1	.	3	2	4	3	3	1	20	1	2	2	1	2	.	.	.	.	1	1	2	.	.	.	1	20	2
409	2	77	3	1	2	2	1	2	2	2	2		1	2	.	.	.	2	.	.	.	2	3	1	2	2	2	5	5	1	20	1	2	2	1	1	7	.	.	1	2	.	2	.	.	.	2	.	.
410	2	56	.	.	2	2	2	2	2	2	2		.	2	.	.	.	2	.	.	.	2	3	2	1	2	2	2	1	1	1	3	2	2	1	1	5	200	110	1	2	.	2	.	.	.	3	.	.
411	2	65	2	4	1	2	2	2	2	2	2		1	2	.	.	.	2	.	.	.	3	1	.	1	1	1	6	5	1	15	1	2	2	1	1	2	220	.	2	2	.	2	.	.	.	3	.	.
412	2	60	2	1	2	1	2	2	2	2	2		1	2	.	.	.	2	.	.	.	2	1	.	1	2	3	4	3	1	10	3	2	2	1	1	1	164	.	2	2	.	2	.	.	.	2	.	.
413	2	67	2	4	2	2	1	2	2	2	2		1	2	.	.	.	2	.	.	.	2	1	.	1	3	1	6	4	1	20	2	2	2	2	.	.	.	.	.	2	.	2	.	.	.	2	.	.
414	2	67	2	1	2	1	2	2	2	2	2		2	2	.	.	.	2	.	.	.	2	1	3	2	2	2	7	5	1	15	1	2	2	1	1	.	.	.	.	2	.	2	.	.	.	2	.	.
415	2	44	3	1	1	2	2	2	2	2	2		1	1	.	.	.	1	.	.	.	2	1	.	3	2	1	4	1	2	.	1	3	3	2	.	.	.	.	.	2	.	.	.	.	.	2	.	.
416	2	57	2	1	2	1	2	2	2	2	2		1	2	.	.	.	2	.	.	.	2	1	.	2	2	3	9	2	1	7	3	2	2	2	3	.	.	.	.	2	.	2	.	.	.	2	.	.
417	2	57	5	1	1	2	2	2	2	2	2		2	2	.	.	.	2	.	.	.	2	3	3	2	2	2	2	1	1	7	1	2	2	1	1	29	160	110	1	2	.	2	.	.	.	2	.	.
418	1	69	2	3	2	1	2	2	2	2	2		1	3	1	2	20	3	10	2	10	2	3	3	2	3	1	.	.	.	.	.	.	.	1	3	.	.	.	.	2	.	2	.	.	.	3	.	.
419	2	55	3	1	2	1	2	2	2	2	2		2	2	.	.	.	2	.	.	.	2	1	.	2	3	2	2	1	1	4	1	2	2	1	2	.	.	.	.	2	.	2	.	.	.	2	.	.
420	2	63	2	1	2	2	1	2	2	2	2		1	2	.	.	.	2	.	.	.	2	3	3	2	2	2	3	3	1	7	2	2	2	1	2	.	.	.	.	2	.	.	.	.	.	2	.	.
421	2	61	1	1	2	1	2	2	2	2	2		2	2	.	.	.	1	.	2	.	3	1	2	2	2	2	.	.	.	.	.	.	.	2	.	.	.	.	.	2	.	2	.	.	.	2	.	.
422	2	57	2	1	2	1	2	2	2	2	2		1	2	.	.	.	2	.	.	.	.	1	.	3	2	2	3	2	1	10	1	2	2	1	1	4	182	99	1	2	.	2	.	.	.	2	.	.
423	2	61	2	1	2	1	2	2	2	2	2		1	2	.	.	.	2	.	.	.	2	1	.	2	1	2	4	4	1	11	1	2	2	1	1	2	170	.	1	.	.	.	.	.	.	.	.	.
424	1	83	2	1	2	1	2	2	2	2	2		1	2	.	.	.	2	.	.	.	1	1	.	2	1	2	.	.	.	.	.	.	.	1	2	.	.	.	.	2	.	2	.	.	.	2	.	.
425	2	64	2	1	2	2	2	2	2	2	2	1	1	2	.	.	.	2	.	.	.	2	4	2	2	2	2	2	2	1	24	1	3	3	2	3	.	.	.	.	2	.	2	.	.	.	2	.	.
426	2	57	2	1	2	1	2	2	2	2	2		1	2	.	.	.	2	.	.	.	2	3	3	2	2	2	3	2	1	17	1	3	3	1	2	.	.	.	.	2	.	2	.	.	.	2	.	.
427	2	70	1	4	2	1	2	2	2	2	2		1	2	.	.	.	2	.	.	.	2	1	.	2	1	3	6	4	1	28	1	2	2	1	1	8	150	70	1	2	.	2	.	.	.	2	.	.
428	2	60	2	1	2	2	2	2	2	1	2		1	2	.	.	.	2	.	.	.	3	1	.	1	2	3	7	5	1	18	1	2	2	1	1	7	190	100	1	2	.	2	.	.	.	2	.	.
429	1	60	2	1	2	2	2	2	1	2	2		1	2	.	.	.	2	.	.	.	3	1	.	1	2	3	7	5	1	18	1	2	2	1	1	7	190	100	1	2	.	2	.	.	.	2	.	.
430	1	73	2	1	2	1	2	2	2	2	2		1	1	.	5	.	1	50	3	.	2	3	3	2	2	2	.	.	.	.	.	.	.	1	1	2	170	100	1	2	.	2	.	.	.	2	.	.
431	2	67	1	1	2	1	2	2	2	2	2		1	2	.	.	.	2	.	.	.	2	3	3	2	2	2	5	4	1	20	3	2	2	1	3	.	.	.	.	2	.	2	.	.	.	2	.	.
432	1	56	1	1	2	1	2	2	2	2	2		1	1	30	20	.	3	30	5	3	2	1	.	1	1	3	.	.	.	.	.	.	.	1	2	.	.	.	.	2	.	2	.	.	.	2	.	.
433	1	64	1	1	2	1	2	2	2	2	2		1	1	25	20	.	1	25	2	.	2	4	2	2	3	2	.	.	.	.	.	.	.	1	1	3	168	.	2	2	.	2	.	.	.	2	.	.
434	2	72	1	1	2	1	2	2	2	2	2		1	2	.	.	.	2	.	.	.	2	1	.	2	2	2	9	9	1	18	3	3	3	2	3	.	.	.	.	2	.	2	.	.	.	2	.	.
435	1	76	1	1	2	1	2	2	2	2	2		1	2	.	.	.	2	.	.	.	1	3	2	3	3	2	.	.	.	.	.	.	.	1	1	3	200	.	1	2	.	2	.	.	.	2	.	.
436	1	72	2	1	2	1	2	2	2	2	2		1	1	25	20	.	3	10	2	3	2	1	2	2	3	2	.	.	.	.	.	.	.	1	1	1	160	100	1	2	.	2	.	.	.	2	.	.
437	2	60	3	1	2	1	2	2	2	2	2		2	2	.	.	.	2	.	.	.	2	3	1	3	3	2	4	3	1	7	1	2	2	1	1	5	150	90	1	2	.	2	.	.	.	2	.	.
438	1	65	2	1	2	1	2	2	2	2	2		1	2	.	.	.	2	.	.	.	2	1	.	2	2	4	.	.	.	.	.	.	.	1	2	.	.	.	.	2	.	2	.	.	.	2	.	.
439	2	58	3	1	2	1	2	2	2	2	2		2	2	.	.	.	2	.	.	.	2	3	3	2	1	3	3	2	1	14	1	2	2	1	1	2	140	80	3	2	.	2	.	.	.	2	.	.
440	1	63	3	1	2	1	2	2	2	2	2		2	2	.	.	.	1	40	1	.	2	1	.	2	2	3	.	.	.	.	.	.	.	1	1	1	150	80	3	2	.	2	.	.	.	2	.	.
441	1	66	3	1	2	1	2	2	2	2	2		2	3	20	20	1	2	.	.	.	2	4	1	2	1	4	.	.	.	.	.	.	.	2	.	.	.	.	.	2	.	2	.	.	.	2	.	.
442	1	55	3	1	2	1	2	2	2	2	2		1	2	.	.	.	1	20	3	.	2	2	3	2	1	2	.	.	.	.	.	.	.	2	3	.	.	.	.	2	.	2	.	.	.	2	.	.
443	2	68	1	1	2	1	2	2	2	2	2		1	2	.	.	.	2	.	.	.	2	1	.	2	1	2	2	3	1	14	1	2	2	1	2	.	.	.	.	2	.	2	.	.	.	1	6	1
444	2	64	3	4	2	1	2	2	2	2	2		2	2	.	.	.	2	.	.	.	2	3	2	2	2	2	3	3	1	22	2	2	2	1	1	1	142	90	3	2	.	2	.	.	.	2	.	.
445	1	64	2	1	2	1	2	2	2	2	2		2	1	30	4	.	1	30	1	.	2	1	.	2	1	3	.	.	.	.	.	.	.	2	.	.	.	.	.	2	.	2	.	.	.	2	.	.
446	2	76	1	4	2	1	2	2	2	2	2		1	2	.	.	.	2	.	.	.	2	1	.	2	2	2	6	5	1	30	1	3	3	2	.	.	.	.	.	2	.	2	.	.	.	2	.	.
447	2	65	3	4	2	1	2	2	2	2	2		2	2	.	.	.	2	.	.	.	2	3	2	2	2	2	4	3	1	15	2	2	2	1	1	25	150	90	1	2	.	2	.	.	.	1	44	2
448	2	67	3	1	2	1	2	2	2	2	2		2	2	.	.	.	2	.	.	.	2	3	2	2	2	2	6	4	1	27	1	3	3	1	1	15	195	90	.	1	3	2	.	.	.	2	.	.
449	1	57	3	1	2	1	2	2	2	2	2		1	2	.	.	.	2	.	.	.	1	1	.	3	3	2	.	.	.	.	.	.	.	1	2	.	.	.	.	2	.	2	.	.	.	2	.	.
450	2	61	3	1	2	1	2	2	2	2	2		2	2	.	.	.	2	.	.	.	2	1	.	1	2	2	5	3	1	10	1	2	2	1	1	1	160	.	2	2	.	2	.	.	.	2	.	.
451	1	60	2	1	1	2	2	2	2	2	2		1	2	.	.	.	1	30	2	.	2	1	.	2	2	4	.	.	.	.	.	.	.	2	2	.	.	.	.	2	.	2	.	.	.	2	.	.
452	1	54	3	1	2	2	1	2	2	2	2		2	1	25	10	.	1	25	5	.	4	4	.	2	2	3	.	.	.	.	.	.	.	1	1	3	150	100	3	2	.	2	.	.	.	2	.	.
453	2	70	1	4	2	1	2	2	2	2	2		1	2	.	.	.	2	.	.	.	2	3	3	3	3	1	6	6	1	10	2	2	2	1	1	.	.	.	3	.	.	2	.	.	.	2	.	.
454	2	67	1	4	2	1	2	2	2	2	2		1	1	.	.	.	2	.	.	.	2	3	3	1	3	1	6	6	1	17	1	2	2	1	1	8	180	.	.	2	.	1	4	.	3	2	.	.
455	2	59	2	1	2	2	2	2	2	2	2		1	2	.	.	.	2	.	.	.	2	2	1	2	2	4	3	3	1	10	3	2	3	2	3	.	.	.	.	2	.	2	.	.	.	2	.	.
456	2	60	2	1	2	1	2	2	2	2	2		2	2	.	.	.	2	.	.	.	2	3	2	1	2	3	4	2	1	61	1	2	2	2	1	7	180	110	1	3	.	2	.	.	.	2	.	.
457	2	68	2	1	2	2	2	1	2	2	2		1	2	.	.	.	2	.	.	.	2	1	.	2	2	4	4	2	1	17	1	2	2	2	3	.	.	.	.	2	.	2	.	.	.	2	.	.
458	2	59	3	1	2	1	2	2	2	2	2		1	2	.	.	.	2	.	.	.	2	1	.	3	3	2	4	2	1	8	1	2	2	1	2	.	.	.	.	2	.	2	.	.	.	2	.	.
459	1	52	3	1	2	2	2	2	2	2	2		1	1	30	20	.	2	.	.	.	2	3	3	2	2	2	.	.	.	.	.	.	.	1	2	.	.	.	.	2	.	2	.	.	.	2	.	.
460	2	61	2	1	2	1	2	2	2	2	2		1	2	.	.	.	2	.	.	.	2	3	3	2	2	2	5	4	1	11	1	3	3	1	1	7	160	100	1	3	.	3	.	.	.	3	.	.
461	1	59	2	1	1	2	2	2	2	2	2		1	1	40	20	.	2	.	.	.	2	1	.	1	2	2	.	.	.	.	.	.	.	1	2	.	.	.	.	2	.	2	.	.	.	2	.	.
462	2	76	2	1	2	1	2	2	2	2	2		2	2	.	.	.	2	.	.	.	2	3	2	2	2	2	9	8	1	25	1	2	2	1	2	.	.	.	.	1	1	2	.	.	.	2	.	.
463	1	80	1	1	2	1	2	2	2	2	2		1	1	30	20	1	1	30	7	1	2	3	3	2	2	3	.	.	.	.	.	.	.	1	1	1	180	120	1	2	.	2	.	.	.	2	.	.
464	2	78	1	1	2	1	2	2	2	2	2		1	2	.	.	.	2	.	.	.	1	2	2	2	2	2	6	5	1	45	1	3	3	1	1	.	.	.	3	2	.	2	.	.	.	2	.	.
465	2	52	2	1	2	1	2	2	2	2	2		1	2	.	.	.	2	.	.	.	3	3	2	3	3	1	2	2	1	5	1	2	2	2	3	.	.	.	.	2	.	2	.	.	.	2	.	.
466	2	76	1	1	2	1	2	2	2	2	2		1	2	.	.	.	2	.	.	.	2	3	2	2	2	2	4	4	1	26	1	2	2	1	2	.	.	.	.	2	.	2	.	.	.	3	.	.
467	1	58	2	1	2	1	2	2	2	2	2		2	1	30	10	.	1	30	6	.	1	1	.	2	1	2	.	.	.	.	.	.	.	1	1	5	160	.	3	2	.	2	.	.	.	2	.	.
468	2	62	1	1	2	1	2	2	2	2	2		1	2	.	.	.	2	.	.	.	2	3	3	2	2	2	3	3	1	10	1	3	3	1	1	1	130	110	1	2	.	2	.	.	.	3	.	.
469	2	62	1	1	2	1	2	2	2	2	2		1	2	.	.	.	2	.	.	.	2	1	.	2	2	2	7	5	1	10	1	2	3	2	1	3	150	.	1	2	.	2	.	.	.	2	.	.
470	2	64	3	1	2	1	2	2	2	2	2		2	2	.	.	.	2	.	.	.	2	1	.	2	2	2	6	5	1	12	3	2	2	1	2	.	.	.	.	2	.	2	.	.	.	2	.	.
471	2	62	3	1	2	1	2	2	2	2	2		1	2	.	.	.	3	.	.	3	2	1	.	2	2	2	5	4	1	14	1	2	2	1	1	4	.	.	.	2	.	2	.	.	.	3	.	.
472	2	55	3	1	2	1	2	2	2	2	2		2	2	.	.	.	2	.	.	.	2	1	.	1	1	2	2	2	1	10	2	2	2	1	1	5	240	140	1	3	.	3	.	.	.	3	.	.
473	2	68	1	1	2	1	2	2	2	2	2		1	2	.	.	.	2	.	.	.	2	3	3	2	2	3	7	7	1	20	3	2	2	2	3	.	.	.	.	2	.	2	.	.	.	2	.	.
474	2	62	1	1	2	1	2	2	2	2	2		1	2	.	.	.	2	.	.	.	2	1	.	2	2	2	3	3	1	13	1	3	3	2	2	.	.	.	.	2	.	2	.	.	.	1	40	.
475	2	54	5	1	2	1	2	2	2	2	2		1	2	.	.	.	2	.	.	.	2	3	3	2	2	2	3	1	2	.	1	2	2	2	2	.	.	.	.	2	.	2	.	.	.	2	.	.
476	1	57	3	1	2	1	2	2	2	2	2		1	2	.	.	.	2	.	.	.	2	3	3	1	2	2	.	.	.	.	.	.	.	1	2	.	.	.	.	2	.	2	.	.	.	3	.	.
477	2	58	1	1	2	1	2	2	2	2	2		2	2	.	.	.	2	.	.	.	2	1	.	3	3	2	3	3	1	10	1	3	3	1	1	1	.	.	1	2	.	2	.	.	.	2	.	.
478	2	69	2	4	2	1	2	2	2	2	2		1	2	.	.	.	2	.	.	.	2	3	2	2	2	1	9	9	1	21	3	2	2	1	1	20	180	120	1	2	.	3	.	.	.	3	.	.
479	2	70	3	1	2	2	2	2	1	2	2		1	2	.	.	.	2	.	.	.	2	4	1	2	2	1	6	4	1	20	1	3	3	1	1	.	.	.	3	2	.	2	.	.	.	2	.	.
480	2	71	2	1	2	2	1	2	2	2	2		2	2	.	.	.	2	.	.	.	1	1	.	3	3	1	3	3	1	20	3	2	2	1	1	8	180	104	.	2	.	2	.	.	.	2	.	.
481	1	73	2	1	1	2	2	2	2	2	2		1	1	30	4	.	1	40	1	.	3	1	.	3	3	2	.	.	.	.	.	.	.	1	1	1	180	.	1	2	.	2	.	.	.	2	.	.
482	1	69	2	1	2	1	2	2	2	2	2		1	2	.	.	.	3	10	1	20	2	3	2	2	2	3	.	.	.	.	.	.	.	1	1	6	170	110	1	1	3	2	.	.	.	2	.	.
483	2	60	2	1	2	1	2	2	2	2	2		1	2	.	.	.	2	.	.	.	2	3	2	3	3	2	3	2	1	8	1	3	3	1	1	3	150	.	3	2	.	2	.	.	.	2	.	.
484	1	74	5	1	2	1	2	2	2	2	2		2	2	.	.	.	2	.	.	.	2	3	3	3	3	2	.	.	.	.	.	.	.	1	2	.	.	.	.	2	.	2	.	.	.	2	.	.
485	2	64	4	1	2	1	2	2	2	2	2		2	2	.	.	.	2	.	.	.	2	4	1	1	3	4	4	4	1	4	2	2	2	1	1	8	180	140	2	1	5	2	.	.	.	2	.	.
486	2	60	2	1	2	1	2	2	2	2	2		1	2	.	.	.	2	.	.	.	2	4	2	1	3	3	3	3	1	3	3	3	3	1	3	.	.	.	.	2	.	2	.	.	.	2	.	.
487	1	67	4	1	2	2	1	2	2	2	2		3	2	.	.	.	2	.	.	.	2	3	3	3	3	.	.	.	.	.	.	.	.	1	1	10	180	100	1	2	.	2	.	.	.	2	.	.
488	1	62	2	1	2	2	1	2	2	2	2		1	2	.	.	.	2	.	.	.	2	3	3	3	3	2	.	.	.	.	.	.	.	1	1	5	180	100	1	2	.	2	.	.	.	2	.	.
489	2	61	2	1	2	1	2	2	2	2	2		1	2	.	.	.	2	.	.	.	2	3	3	3	2	2	3	2	1	6	2	2	2	1	2	.	.	.	.	2	.	2	.	.	.	2	.	.
490	2	58	1	1	2	1	2	2	2	2	2		1	2	.	.	.	2	.	.	.	2	3	2	2	1	2	2	2	1	16	1	3	3	1	2	.	.	.	.	2	.	2	.	.	.	1	10	2
491	2	60	3	1	2	1	2	2	2	2	2		2	2	.	.	.	2	.	.	.	2	1	.	2	2	2	5	3	1	12	1	2	2	1	2	.	.	.	.	2	.	2	.	.	.	2	.	.
492	2	67	2	1	2	1	2	2	2	2	2		1	2	.	.	.	2	.	.	.	2	3	3	2	3	2	5	3	1	10	3	3	3	1	1	1	160	90	1	2	.	2	.	.	.	2	.	.
493	2	60	2	1	2	2	2	2	2	2	1		2	2	.	.	.	2	.	.	.	2	3	3	2	2	2	3	3	1	15	1	3	3	1	1	15	180	110	3	2	.	2	.	.	.	3	.	.
494	2	56	2	1	2	2	2	2	1	2	2		3	2	.	.	.	2	.	.	.	2	1	.	2	2	2	1	1	1	5	1	3	3	1	3	.	.	.	.	2	.	2	.	.	.	1	20	.
495	2	66	3	1	2	1	2	2	2	2	2		3	2	.	.	.	2	.	.	.	2	1	.	2	1	2	6	5	1	21	1	3	3	1	1	8	200	.	1	2	.	2	.	.	.	2	.	.
496	2	63	2	1	2	1	2	2	2	2	2		3	2	.	.	.	2	.	.	.	2	3	3	2	3	2	3	3	1	15	1	3	3	1	2	.	.	.	.	2	.	2	.	.	.	2	.	.
497	1	66	4	1	2	1	2	2	2	2	2		2	3	40	40	.	1	40	3	.	2	3	3	2	2	2	.	.	.	.	.	.	.	1	2	.	.	.	.	3	.	2	.	.	.	2	.	.
498	2	70	2	1	2	1	2	2	2	2	2		1	2	.	.	.	2	.	.	.	2	3	3	2	2	2	3	3	1	30	1	3	3	1	1	7	.	.	1	2	.	2	.	.	.	2	.	.
499	2	63	2	1	2	1	2	2	2	2	2		2	2	.	.	.	2	.	.	.	2	1	.	2	2	2	6	2	1	14	1	3	3	1	1	9	165	86	1	2	.	2	.	.	.	1	18	.
500	2	64	5	1	2	1	2	2	2	2	2		2	2	.	.	.	2	.	.	.	2	1	.	2	2	2	6	3	1	14	1	2	2	1	2	.	.	.	.	2	.	2	.	.	.	2	.	.
501	2	62	2	1	1	2	2	2	2	2	2		1	2	.	.	.	2	.	.	.	2	3	2	2	2	2	7	6	1	12	1	2	2	1	2	.	.	.	.	2	.	2	.	.	.	2	.	.
502	2	55	3	1	2	2	2	2	1	2	2		3	2	.	.	.	2	.	.	.	2	1	.	2	2	2	4	1	1	1	1	2	2	1	1	3	180	110	2	2	.	2	.	.	.	2	.	.
503	1	64	4	1	2	1	2	2	2	2	2		2	2	.	.	.	2	.	.	.	2	2	2	2	1	2	.	.	.	.	.	.	.	1	2	.	.	.	.	2	.	2	.	.	.	2	.	.
504	2	68	2	1	2	1	2	2	2	2	2		2	2	.	.	.	2	.	.	.	2	3	2	1	2	2	6	3	1	20	1	3	3	1	1	10	180	90	2	1	10	2	.	.	.	3	.	.
505	2	64	3	1	2	1	2	2	2	2	2		1	2	.	.	.	2	.	.	.	2	3	3	1	2	2	4	2	1	14	1	2	2	1	2	.	.	.	.	1	7	2	.	.	.	2	.	.
506	2	56	1	1	2	1	2	2	2	2	2		1	2	.	.	.	2	.	.	.	2	1	.	2	2	1	6	5	1	4	1	2	2	2	1	10	210	.	1	2	.	2	.	.	.	2	.	.
507	1	52	4	1	2	1	2	2	2	2	2		3	1	20	10	.	1	40	2	.	4	1	.	2	2	3	.	.	.	.	.	.	.	1	2	.	.	.	.	2	.	2	.	.	.	2	.	.
508	1	55	3	1	2	2	2	2	2	2	1		3	1	30	20	.	1	25	5	.	2	1	.	1	1	2	.	.	.	.	.	.	.	1	2	.	.	.	.	2	.	2	.	.	.	2	.	.
509	1	64	3	1	2	1	2	2	2	2	2		1	1	30	9	.	1	30	1	.	2	3	1	3	3	3	.	.	.	.	.	.	.	2	1	2	180	.	2	2	.	2	.	.	.	2	.	.
510	1	55	2	1	2	1	2	2	2	2	2		2	3	10	26	10	1	10	1	.	2	3	1	2	2	2	.	.	.	.	.	.	.	1	2	.	.	.	.	2	.	2	.	.	.	2	.	.
511	2	58	1	1	2	1	2	2	2	2	2		1	2	.	.	.	2	.	.	.	2	3	3	2	2	3	3	3	1	5	3	2	2	1	2	.	.	.	.	2	.	2	.	.	.	2	.	.
512	2	74	1	4	1	2	2	2	2	2	2		1	2	.	.	.	2	.	.	.	2	3	.	3	3	2	4	4	1	30	1	2	2	1	1	3	160	100	2	2	.	2	.	.	.	3	.	.
513	2	59	2	1	1	2	2	2	2	2	2		1	2	.	.	.	2	.	.	.	3	3	3	1	3	1	3	2	1	6	1	2	2	1	1	1	180	.	2	3	.	2	.	.	.	3	.	.
514	2	50	1	1	2	1	2	2	2	2	2		1	2	.	.	.	2	.	.	.	2	1	.	1	1	3	1	1	1	1	3	2	2	2	2	.	.	.	.	2	.	2	.	.	.	2	.	.
515	2	62	2	4	1	2	2	2	2	2	2		1	2	.	.	.	2	.	.	.	2	1	.	2	2	2	4	4	1	17	1	2	2	1	2	.	.	.	.	2	.	2	.	.	.	2	.	.
516	2	61	2	1	1	2	2	2	2	2	2		2	2	.	.	.	2	.	.	.	2	3	3	3	2	2	3	2	1	15	2	2	2	1	2	.	.	.	.	2	.	2	.	.	.	2	.	.
517	2	73	1	1	2	1	2	2	2	2	2		1	2	.	.	.	2	.	.	.	2	3	3	3	3	1	9	8	1	10	1	2	2	1	1	1	215	68	3	2	.	2	.	.	.	2	.	.
518	2	75	1	4	2	1	2	2	2	2	2		1	2	.	.	.	2	.	.	.	2	3	3	2	2	1	9	4	1	30	1	2	2	1	1	5	200	.	.	1	1	2	.	.	.	2	.	.
519	2	75	1	4	2	1	2	2	2	2	2		1	2	.	.	.	2	.	.	.	2	3	3	2	3	1	7	6	1	33	2	2	2	2	1	1	180	60	3	2	.	2	.	.	.	2	.	.
520	2	69	2	1	2	1	2	2	2	2	2		1	1	49	10	5	2	.	.	.	2	1	.	2	2	2	5	4	1	21	1	2	2	1	2	.	.	.	.	1	10	1	10	.	1	1	30	9
521	1	76	2	1	2	1	2	2	2	2	2		.	1	60	10	.	2	.	.	.	1	3	3	3	2	2	.	.	.	.	.	.	.	1	1	30	220	130	3	2	.	2	.	.	.	2	.	.
522	2	39	2	1	2	2	2	2	2	2	1		1	2	.	.	.	2	.	.	.	2	1	2	2	3	2	1	1	2	.	1	3	3	1	1	10	160	98	1	2	.	2	.	.	.	2	.	.
523	1	67	5	1	2	1	2	2	2	2	2		3	1	10	20	.	1	30	1	.	2	3	2	2	2	3	.	.	.	.	.	.	.	1	2	.	.	.	.	2	.	2	.	.	.	2	.	.
524	1	54	3	1	2	1	2	2	2	2	2		1	1	20	4	.	1	10	2	.	3	1	.	1	1	4	.	.	.	.	.	.	.	1	1	.	.	.	.	2	.	2	.	.	.	2	.	.
525	2	69	1	4	2	1	2	2	2	2	2		1	1	10	5	.	2	.	.	.	2	1	.	2	1	3	5	4	1	21	3	2	3	1	2	.	.	.	.	2	.	2	.	.	.	2	.	.
526	2	64	2	1	2	1	2	2	2	2	2		1	2	.	.	.	2	.	.	.	2	3	3	1	1	3	4	3	1	11	1	3	3	1	1	6	185	100	.	3	.	2	.	.	.	2	.	.
527	1	60	1	1	2	1	2	2	2	2	2		1	1	30	20	.	1	30	.	.	2	1	.	2	2	4	.	.	.	.	.	.	.	2	1	20	190	.	2	2	.	2	.	.	.	2	.	.
528	2	78	1	4	1	2	2	2	2	2	2		2	2	.	.	.	2	.	.	.	1	1	.	3	3	2	6	6	1	30	3	2	2	1	1	3	195	120	.	1	2	1	1	1	1	1	.	.
529	2	67	1	4	1	2	2	2	2	2	2		1	2	.	.	.	2	.	.	.	2	3	3	2	2	2	4	4	1	22	1	2	2	2	.	.	.	.	.	2	.	2	.	.	.	2	.	.
530	2	67	3	1	2	2	2	2	1	2	2		1	2	.	.	.	2	.	.	.	2	3	2	2	2	2	6	4	1	19	1	2	2	1	1	8	195	70	1	2	.	2	.	.	.	2	.	.
531	2	64	2	4	2	1	2	2	2	2	2		1	2	.	.	.	2	.	.	.	2	3	3	2	2	2	2	1	1	19	1	2	2	1	1	4	150	90	1	3	.	2	.	.	.	3	.	.
532	1	71	5	1	2	1	2	2	2	2	2		1	1	40	40	.	2	.	.	.	2	3	2	2	3	2	.	.	.	.	.	.	.	1	3	.	140	.	.	2	.	2	.	.	.	2	.	.
533	2	60	5	1	2	1	2	2	2	2	2		2	2	.	.	.	2	.	.	.	2	3	3	2	2	3	5	1	1	7	1	2	2	1	1	12	180	90	1	2	.	2	.	.	.	2	.	.
534	2	73	6	1	2	1	2	2	2	2	2		2	2	.	.	.	2	.	.	.	2	3	3	1	2	2	4	4	1	28	1	2	2	1	1	3	190	75	2	2	.	2	.	.	.	2	.	.
535	2	75	5	1	2	1	2	2	2	2	2		2	2	.	.	.	2	.	.	.	2	3	3	1	1	2	4	4	1	33	1	1	2	1	1	25	180	100	1	2	.	2	.	.	.	2	.	.
536	1	77	5	1	2	1	2	2	2	2	2		2	2	.	.	.	2	.	.	.	2	3	1	2	2	2	.	.	.	.	.	.	.	1	2	.	.	.	.	2	.	2	.	.	.	2	.	.
537	2	58	3	1	2	1	2	2	2	2	2		2	2	.	.	.	2	.	.	.	2	3	3	2	3	2	2	1	1	3	3	3	3	1	3	.	140	.	.	2	.	2	.	.	.	2	.	.
538	1	63	4	1	2	1	2	2	2	2	2		2	3	30	20	10	1	40	2	.	2	3	3	1	2	3	.	.	.	.	.	.	.	1	.	1	150	90	.	2	.	2	.	.	.	2	.	.
539	2	79	1	1	2	1	2	2	2	2	2		1	2	.	.	.	2	.	.	.	2	1	.	2	3	2	9	9	1	.	3	3	3	2	1	10	180	90	.	1	3	2	.	.	.	2	.	.
540	2	55	3	1	2	2	2	2	1	2	2		1	2	.	.	.	2	.	.	.	2	3	2	1	1	2	4	1	1	8	1	2	2	2	.	.	.	.	.	2	.	2	.	.	.	2	.	.
541	2	53	2	1	2	2	1	2	2	2	2		1	2	.	.	.	2	.	.	.	2	1	.	1	2	1	5	2	1	9	1	1	2	2	3	.	.	.	.	2	.	2	.	.	.	2	.	.
542	1	60	2	1	2	1	2	2	2	2	2		1	2	.	.	.	1	20	2	.	2	3	3	2	2	2	.	.	.	.	.	.	.	1	2	.	.	.	.	2	.	2	.	.	.	2	.	.
543	2	68	2	1	2	2	2	2	1	2	2		1	2	.	.	.	2	.	.	.	2	4	2	1	1	2	6	4	1	13	3	2	2	1	1	5	180	90	2	3	.	2	.	.	.	1	10	.
544	2	65	2	4	2	2	2	2	1	2	2		1	2	.	.	.	2	.	.	.	2	2	1	3	1	1	0	0	1	18	3	2	2	1	2	.	.	.	.	2	.	2	.	.	.	1	.	2
545	2	52	2	1	2	1	2	2	2	2	2		1	2	.	.	.	2	.	.	.	2	1	.	2	3	2	1	1	1	1	1	2	2	1	1	12	200	100	2	2	.	2	.	.	.	2	.	.
546	2	64	3	1	2	2	1	2	2	2	2		1	2	.	.	.	2	.	.	.	2	4	2	3	3	3	8	6	1	4	1	2	2	1	1	3	220	130	1	2	.	2	.	.	.	1	10	.
547	2	70	1	1	2	1	2	2	2	2	2		1	2	.	.	.	2	.	.	.	2	4	.	2	2	3	7	7	1	26	1	2	2	1	1	5	190	.	2	2	.	2	.	.	.	1	6	9
548	1	77	2	1	2	1	2	2	2	2	2		1	1	10	1	.	1	30	10	.	2	3	3	2	2	3	.	.	.	.	.	.	.	2	1	10	180	90	1	2	.	2	.	.	.	2	.	.
549	2	66	2	1	2	1	2	2	2	2	2		1	2	.	.	.	2	.	.	.	3	3	3	2	2	2	6	6	1	10	1	2	2	1	1	10	170	.	1	2	.	2	.	.	.	2	.	.
550	2	65	1	1	2	1	2	2	2	2	2		1	2	.	.	.	2	.	.	.	2	3	3	2	2	3	9	5	1	10	3	2	2	1	1	8	180	90	2	2	.	2	.	.	.	2	.	.
551	2	53	4	1	2	1	2	2	2	2	2		2	2	.	.	.	2	.	.	.	2	3	2	1	3	3	3	1	1	5	1	2	2	1	2	.	.	.	.	2	.	2	.	.	.	2	.	.
552	2	60	1	1	2	1	2	2	2	2	2		1	2	.	.	.	2	.	.	.	2	1	.	2	2	4	3	2	1	18	3	2	2	2	1	.	.	.	.	2	.	2	.	.	.	2	.	.
553	1	72	2	1	2	1	2	2	2	2	2		2	2	.	.	.	2	.	.	.	2	3	2	2	2	3	.	.	.	.	.	.	.	1	1	10	170	80	2	1	10	2	.	.	.	2	.	.
554	1	67	1	1	2	1	2	2	2	2	2		1	2	.	.	.	1	50	2	.	1	3	3	2	2	2	.	.	.	.	.	.	.	1	1	11	180	95	2	2	.	2	.	.	.	2	.	.
555	2	55	2	1	2	1	2	2	2	2	2		1	2	.	.	.	2	.	.	.	2	1	.	2	2	2	3	1	1	5	1	2	2	1	1	1	160	80	2	2	.	2	.	.	.	1	30	2
556	2	70	3	1	2	1	2	2	2	2	2		2	2	.	.	.	2	.	.	.	2	1	.	2	2	1	4	3	1	20	1	2	2	1	1	2	180	80	1	2	.	2	.	.	.	2	.	.
557	2	57	2	1	2	1	2	2	2	2	2		1	2	.	.	.	2	.	.	.	2	2	1	1	2	3	2	2	1	10	1	2	2	1	1	9	185	.	1	2	.	2	.	.	.	2	.	.
558	2	56	2	1	2	1	2	2	2	2	2		1	2	.	.	.	2	.	.	.	2	3	1	2	2	3	1	1	1	6	1	2	2	1	2	.	.	.	.	2	.	2	.	.	.	1	27	2
559	2	58	2	1	2	1	2	2	2	2	2		1	2	.	.	.	2	.	.	.	2	3	3	2	2	3	3	3	1	10	1	2	2	2	3	.	.	.	.	2	.	2	.	.	.	1	33	9
560	2	61	3	1	2	2	2	2	2	2	2		.	2	.	.	.	1	1	1	.	2	3	3	2	3	2	3	3	1	13	1	2	2	1	1	10	180	100	2	2	.	2	.	.	.	2	.	.
561	2	59	3	1	2	1	2	2	2	2	2		2	2	.	.	.	2	.	.	.	2	3	1	2	2	2	5	3	1	11	3	2	2	1	1	10	180	.	1	3	.	2	.	.	.	2	.	.
562	1	68	3	1	2	1	2	2	2	2	2		1	3	.	.	10	2	.	.	.	2	3	2	2	1	2	.	.	.	.	.	.	.	2	1	10	.	.	1	3	.	2	.	.	.	3	.	.
563	1	65	2	1	2	1	2	2	2	2	2		1	2	.	.	.	2	.	.	.	2	1	.	2	2	2	.	.	.	.	.	.	.	1	2	.	.	.	.	2	.	2	.	.	.	2	.	.
564	2	75	2	1	2	1	2	2	2	2	2		1	2	.	.	.	2	.	.	.	2	3	2	3	2	2	4	4	1	30	3	2	2	1	1	5	150	.	3	2	.	2	.	.	.	2	.	.
565	2	70	2	1	2	2	2	2	1	2	2		1	2	.	.	.	2	.	.	.	2	1	.	3	3	2	4	3	1	20	1	2	2	2	2	.	.	.	.	2	.	2	.	.	.	2	.	.
566	1	75	7	1	2	1	2	2	2	2	2		3	2	.	.	.	1	30	2	.	2	1	.	3	2	2	.	.	.	.	.	.	.	1	2	.	.	.	.	2	.	2	.	.	.	2	.	.
567	2	57	2	1	2	2	1	2	2	2	2		1	2	.	.	.	2	.	.	.	2	1	.	2	1	4	5	1	1	7	1	2	2	1	2	.	.	.	.	2	.	2	.	.	.	2	.	.
568	2	66	2	1	2	1	2	2	2	2	2		1	2	.	.	.	2	.	.	.	2	1	.	2	1	2	7	6	1	19	1	2	2	1	1	4	190	140	1	2	.	2	.	.	.	2	.	.
569	2	71	1	1	2	1	2	2	2	2	2		1	2	.	.	.	2	.	.	.	2	3	3	3	2	2	7	5	1	26	1	2	2	2	2	.	.	.	.	2	.	2	.	.	.	2	.	.
570	1	60	3	1	2	1	2	2	2	2	2		1	1	20	.	1	2	.	.	.	2	1	.	1	2	3	.	.	.	.	.	.	.	1	1	3	210	.	.	.	.	2	.	.	.	2	.	.
571	2	64	2	1	2	1	2	2	2	2	2		2	2	.	.	.	2	.	.	.	1	3	3	2	2	2	4	2	1	10	1	2	2	2	3	.	.	.	.	3	.	3	.	.	.	3	.	.
572	1	52	2	2	2	1	2	2	2	2	2		2	1	15	20	3	1	30	2	.	2	3	3	1	1	2	.	.	.	.	.	.	.	1	1	26	238	150	1	2	.	1	11	1	2	2	.	.
573	2	71	1	4	2	1	2	2	2	2	2		1	2	.	.	.	2	.	.	.	2	1	.	1	2	3	7	7	1	20	3	2	2	1	.	.	.	.	.	2	.	2	.	.	.	2	.	.
574	2	65	3	1	2	1	2	2	2	2	2		3	2	.	.	.	2	.	.	.	2	3	3	2	2	2	7	3	1	10	3	2	2	1	2	.	.	.	.	2	.	2	.	.	.	2	.	.
575	2	56	2	1	2	1	2	2	2	2	2		1	2	.	.	.	2	.	.	.	3	3	3	2	2	2	2	2	2	5	3	2	2	2	.	.	.	.	.	2	.	3	.	.	.	3	.	.
576	2	67	2	1	2	1	2	2	2	2	2		1	2	.	.	.	2	.	.	.	1	3	1	3	3	1	5	5	1	20	1	2	2	1	2	.	.	.	.	2	.	2	.	.	.	2	.	.
577	1	67	3	1	2	1	2	2	2	2	2		3	1	40	.	10	1	50	.	.	2	3	3	1	1	3	.	.	.	.	.	.	.	1	1	30	146	90	2	2	.	2	.	.	.	2	.	.
578	2	58	1	1	2	2	1	2	2	2	2		1	2	.	.	.	2	.	.	.	2	3	1	3	3	2	5	4	1	10	1	2	2	1	1	8	170	100	2	2	.	2	.	.	.	1	30	1
579	1	79	3	1	2	1	2	2	2	2	2		2	2	.	.	.	2	.	.	.	1	2	3	3	3	2	.	.	.	.	.	.	.	1	2	.	.	.	.	2	.	2	.	.	.	2	.	.
580	1	68	3	1	1	2	2	2	2	2	2		1	2	.	.	.	1	36	1	.	2	3	3	3	2	2	.	.	.	.	.	.	.	1	1	2	150	90	2	1	10	2	.	.	.	2	.	.
581	2	43	3	1	2	2	1	2	2	2	2		2	2	.	.	.	2	.	.	.	2	3	3	2	2	2	3	3	1	15	2	2	2	1	2	.	.	.	.	2	.	2	.	.	.	1	10	.
582	1	78	2	1	2	1	2	2	2	2	2		2	2	.	.	.	2	.	.	.	2	3	3	1	1	2	.	.	.	.	.	.	.	1	1	3	160	80	1	2	.	2	.	.	.	2	.	.
583	2	76	5	1	2	2	2	2	2	2	1		3	2	.	.	.	2	.	.	.	2	3	3	3	2	1	3	3	1	27	1	2	2	1	2	.	.	.	.	2	.	2	.	.	.	2	.	.
584	2	67	3	1	1	2	2	2	2	2	2		.	2	.	.	.	2	.	.	.	2	1	.	2	2	2	4	4	1	10	3	3	3	1	2	.	.	.	.	2	.	2	.	.	.	1	10	1
585	2	60	2	1	2	1	2	2	2	2	2		1	2	.	.	.	2	.	.	.	2	1	3	3	3	2	4	3	1	10	1	2	2	1	2	.	.	.	.	2	.	1	1	1	2	2	.	.
586	2	70	3	1	2	1	2	2	2	2	2		2	2	.	.	.	2	.	.	.	2	3	3	1	2	3	4	4	1	23	1	2	2	1	2	.	.	.	.	2	.	2	.	.	.	1	48	2
587	2	68	3	1	2	2	2	2	2	1	2		1	2	.	.	.	2	.	.	.	2	1	.	2	2	1	5	5	1	25	1	3	3	2	3	.	.	.	.	2	.	2	.	.	.	2	.	.
588	2	54	3	1	2	2	2	2	2	2	2		.	2	.	.	.	2	.	.	.	2	3	3	3	3	2	4	3	1	5	2	1	2	1	2	.	.	.	.	2	.	2	.	.	.	2	.	.
589	1	66	3	1	2	1	2	2	2	2	2		2	1	15	3	.	2	.	.	.	2	3	2	2	1	3	.	.	.	.	.	.	.	1	1	2	170	.	2	2	.	2	.	.	.	2	.	.
590	2	64	1	1	2	2	2	2	2	1	2		1	2	.	.	.	2	.	.	.	2	1	.	2	2	3	4	4	1	20	3	2	2	1	2	.	.	.	.	2	.	2	.	.	.	2	.	.
591	2	68	2	4	1	2	2	2	2	2	2		1	1	10	16	.	2	.	.	.	2	3	3	1	2	1	7	4	1	25	1	2	2	2	.	.	.	.	.	2	.	2	.	.	.	3	.	.
592	2	75	1	4	2	1	2	2	2	2	2		.	2	.	.	.	2	.	.	.	2	3	3	3	3	2	6	5	1	18	2	2	2	2	1	1	180	120	1	3	.	2	.	.	.	2	.	.
593	1	68	1	1	2	1	2	2	2	2	2		3	2	.	.	.	1	40	.	.	2	1	.	1	2	2	.	.	.	.	.	.	.	1	1	4	180	120	.	2	.	2	.	.	.	2	.	.
594	2	61	2	1	1	2	2	2	2	2	2		1	2	.	.	.	2	.	.	.	2	3	3	3	3	2	2	2	1	7	1	2	2	1	1	10	150	100	1	2	.	2	.	.	.	2	.	.
595	2	67	2	4	1	2	2	2	2	2	2		.	2	.	.	.	2	.	.	.	2	3	3	1	1	3	6	5	1	15	1	2	2	1	1	10	180	75	.	2	.	2	.	.	.	2	.	.
596	2	67	2	1	2	2	2	2	2	2	2		.	2	.	.	.	2	.	.	.	2	3	3	2	2	3	4	4	1	19	2	2	2	1	1	6	140	.	2	2	.	2	.	.	.	2	.	.
597	2	57	2	4	2	1	2	2	2	2	2		3	2	.	.	.	2	.	.	.	2	3	3	2	2	2	5	1	1	8	3	2	2	1	2	.	.	.	.	2	.	2	.	.	.	2	.	.
598	2	57	2	1	2	2	2	2	2	2	2	_x001a__x001a_	3	2	.	.	.	2	.	.	.	2	2	2	2	2	2	3	3	1	4	1	2	2	1	2	.	.	.	.	2	.	2	.	.	.	2	.	.
599	1	64	1	1	2	2	2	2	2	2	2	_x001a__x001a_	2	1	38	20	.	1	13	3	.	2	1	.	3	1	2	.	.	.	.	.	.	.	2	2	.	.	.	.	2	.	2	.	.	.	2	.	.
600	1	63	3	1	2	1	2	2	2	2	2		2	3	20	10	5	1	35	1	.	2	3	3	2	2	2	.	.	.	.	.	.	.	1	1	20	150	90	1	2	.	2	.	.	.	2	.	.
601	1	53	4	1	2	1	2	1	2	2	2		2	2	.	.	.	1	20	1	.	2	1	.	2	2	3	.	.	.	.	.	.	.	1	2	.	.	.	.	2	.	2	.	.	.	2	.	.
602	2	56	2	1	2	1	2	2	2	2	2		2	1	30	10	.	1	20	1	.	2	3	3	1	2	2	.	.	.	.	.	.	.	2	.	.	.	.	.	2	.	2	.	.	.	2	.	.
603	2	59	1	1	2	2	2	2	1	2	2		1	2	.	.	.	2	.	.	.	2	3	2	2	2	4	2	2	1	7	3	3	3	2	3	.	.	.	.	2	.	2	.	.	.	2	.	.
604	2	69	1	4	2	1	2	2	2	2	2		2	2	.	.	.	2	.	.	.	2	3	2	2	2	2	5	4	1	20	1	3	3	1	3	.	180	100	3	2	.	2	.	.	.	2	.	.
605	1	75	3	1	2	2	1	2	2	2	2		2	1	50	7	.	1	10	2	.	2	3	3	2	2	3	.	.	.	.	.	.	.	2	.	.	.	.	.	1	5	2	.	.	.	2	.	.
606	2	65	3	1	2	1	2	2	2	2	2		1	2	.	.	.	2	.	.	.	2	3	1	2	2	2	6	3	1	20	2	2	2	1	1	1	160	105	1	1	5	2	.	.	.	2	.	.
607	2	66	1	1	2	1	2	2	2	2	2		1	2	.	.	.	2	.	.	.	2	3	3	2	2	3	6	5	1	17	1	2	2	1	2	.	.	.	.	2	.	1	5	1	3	2	.	.
608	1	58	2	1	2	1	2	2	2	2	2		2	3	30	.	1	1	30	2	.	2	1	.	2	1	3	.	.	.	.	.	.	.	1	1	10	180	120	2	2	.	2	.	.	.	2	.	.
609	2	70	2	1	2	1	2	2	2	2	2		1	2	.	.	.	2	.	.	.	2	1	.	2	1	2	5	5	1	20	3	2	2	1	1	2	140	80	1	2	.	2	.	.	.	2	.	.
610	1	55	3	1	2	1	2	2	2	2	2		1	2	.	.	.	2	.	.	.	2	3	2	2	2	2	.	.	.	.	.	.	.	1	2	.	.	.	.	2	.	2	.	.	.	2	.	.
611	1	77	2	1	2	1	2	2	2	2	2		2	3	10	3	6	3	10	2	6	2	3	3	2	3	1	.	.	.	.	.	.	.	1	1	3	180	.	2	2	.	2	.	.	.	2	.	.
612	1	73	5	1	2	1	2	2	2	2	2		2	3	30	20	.	2	.	.	.	2	3	3	2	2	2	.	.	.	.	.	.	.	2	2	.	.	.	.	2	.	2	.	.	.	2	.	.
613	2	63	1	1	2	2	2	2	2	1	2		1	2	.	.	.	2	.	.	.	2	3	1	2	2	2	3	3	1	10	1	2	2	1	1	1	180	.	2	2	.	2	.	.	.	2	.	.
614	1	60	4	3	2	1	2	2	2	2	2		2	1	40	20	.	1	38	2	.	2	3	3	2	2	2	.	.	.	.	.	.	.	1	1	5	140	90	3	2	.	2	.	.	.	2	.	.
615	2	60	3	1	2	1	2	2	2	2	2		1	2	.	.	.	2	.	.	.	2	2	2	1	1	2	2	2	1	12	1	2	2	2	.	.	.	.	.	2	.	2	.	.	.	2	.	.
616	2	53	2	1	2	1	2	2	2	2	2		.	2	.	.	.	2	.	.	.	2	3	2	1	1	2	2	2	2	.	3	3	3	1	2	.	.	.	.	2	.	2	.	.	.	2	.	.
617	2	82	1	4	2	2	2	2	2	1	2		1	2	.	.	.	2	.	.	.	2	3	3	2	3	3	9	9	1	32	1	2	2	1	1	2	180	90	1	3	.	2	.	.	.	2	.	.
618	1	80	1	1	2	2	2	2	2	1	2		2	2	.	.	.	2	.	.	.	2	3	2	3	2	2	5	5	1	35	1	2	2	1	1	3	.	.	2	2	.	2	.	.	.	2	.	.
619	2	57	2	1	1	2	2	2	2	2	2		1	2	.	.	.	2	.	.	.	1	3	2	2	1	3	.	.	.	.	.	.	.	1	2	.	.	.	.	2	.	2	.	.	.	2	.	.
620	1	82	4	1	2	1	2	2	2	2	2		2	1	46	10	.	1	46	1	.	2	3	3	3	3	2	.	.	.	.	.	.	.	1	1	6	142	80	2	2	.	2	.	.	.	2	.	.
621	1	63	2	1	2	2	1	2	2	2	2		2	3	30	10	.	2	.	.	.	3	1	.	1	2	4	.	.	.	.	.	.	.	2	.	.	.	.	.	2	.	2	.	.	.	2	.	.
622	2	54	3	1	2	1	2	2	2	2	2		2	2	.	.	.	2	.	.	.	2	3	2	3	3	1	2	1	1	5	1	2	2	1	1	5	150	101	1	2	.	2	.	.	.	1	10	2
623	2	68	2	1	1	2	2	2	2	2	2		1	2	.	.	.	2	.	.	.	2	3	3	2	2	2	4	4	1	20	1	2	2	1	2	.	.	.	.	2	.	2	.	.	.	2	.	.
624	2	58	2	1	2	1	2	2	2	2	2		1	2	.	.	.	2	.	.	.	2	1	.	2	2	2	3	1	1	8	2	2	2	1	1	18	190	100	1	2	.	2	.	.	.	2	.	.
625	2	63	3	1	2	2	1	2	2	2	2		2	2	.	.	.	2	.	.	.	2	3	3	2	2	2	4	4	1	10	1	2	2	1	1	10	180	100	1	2	.	2	.	.	.	2	.	.
626	2	65	3	1	2	2	1	2	2	2	2		2	2	.	.	.	2	.	.	.	2	3	2	2	2	3	3	4	1	15	2	2	2	1	2	.	.	.	.	2	.	2	.	.	.	2	.	.
627	1	64	2	1	2	1	2	2	2	2	2		2	1	30	10	.	3	30	.	.	2	3	3	3	3	.	.	.	.	.	.	.	.	1	2	.	.	.	.	2	.	2	.	.	.	2	.	.
628	1	73	2	1	2	2	2	2	2	1	2		2	3	10	.	2	2	.	.	.	2	3	2	3	2	4	.	.	.	.	.	.	.	1	2	.	.	.	.	2	.	2	.	.	.	2	.	.
629	2	53	1	1	2	2	2	2	1	2	2		1	2	.	.	.	2	.	.	.	2	3	3	1	2	2	3	2	1	5	1	2	2	1	1	.	.	.	.	2	.	2	.	.	.	2	.	.
630	2	57	2	1	2	1	2	2	2	2	2		2	2	.	.	.	2	.	.	.	2	3	1	2	1	2	4	4	1	4	1	3	3	1	1	7	170	70	1	1	1	2	.	.	.	2	.	.
631	1	70	2	1	2	1	2	2	2	2	2		2	2	.	.	.	2	.	.	.	2	3	3	2	2	2	2	2	1	20	1	3	3	1	1	6	150	.	2	2	.	2	.	.	.	2	.	.
632	1	80	1	1	2	1	2	2	2	2	2		2	1	10	1	4	2	.	.	.	1	1	.	3	2	2	.	.	.	.	.	.	.	1	1	7	150	100	1	2	.	2	.	.	.	2	.	.
633	2	54	1	1	2	2	2	2	2	2	2		3	2	.	.	.	2	.	.	.	2	1	.	1	1	2	5	3	1	2	1	2	2	1	2	.	.	.	.	2	.	2	.	.	.	2	.	.
634	2	64	1	1	2	1	2	2	2	2	2		3	2	.	.	.	2	.	.	.	2	4	.	3	3	1	4	4	1	10	1	2	2	1	1	4	180	90	1	2	.	2	.	.	.	2	.	.
635	1	71	2	1	2	1	2	2	2	2	2		3	1	56	20	.	2	.	.	.	2	1	.	2	1	4	.	.	.	.	.	.	.	2	1	6	160	.	1	1	6	1	5	2	2	2	.	.
636	2	75	1	4	2	1	2	2	2	2	2		1	2	.	.	.	2	.	.	.	2	3	3	1	2	1	5	5	1	20	1	2	2	1	1	4	200	140	1	2	.	2	.	.	.	3	.	.
637	1	57	3	1	2	2	2	2	1	2	2		1	1	20	30	2	1	30	5	.	2	1	.	2	1	2	.	.	.	.	.	.	.	2	.	.	.	.	.	2	.	2	.	.	.	2	.	.
638	2	77	2	1	2	2	2	2	2	2	2	1	1	2	.	.	.	2	.	.	.	2	1	.	2	3	2	6	6	1	26	1	3	3	1	2	.	.	.	.	2	.	2	.	.	.	2	.	.
639	2	70	5	4	2	1	2	2	2	2	2		2	2	.	.	.	2	.	.	.	2	1	.	2	3	2	2	2	1	25	1	2	2	1	1	15	160	90	1	2	.	2	.	.	.	2	.	.
640	2	61	2	1	2	1	2	2	2	2	2		3	2	.	.	.	2	.	.	.	2	3	3	3	3	1	1	1	1	15	1	2	2	1	1	30	160	90	1	1	6	2	.	.	.	2	.	.
641	1	77	3	1	2	1	2	2	2	2	2		1	2	.	.	.	1	70	3	.	2	3	2	2	3	2	.	.	.	.	.	.	.	1	3	.	.	.	.	2	.	2	.	.	.	2	.	.
642	1	80	7	4	2	1	2	2	2	2	2		1	3	.	.	19	2	.	.	.	1	3	1	3	2	2	.	.	.	.	.	.	.	1	1	1	140	80	3	2	.	2	.	.	.	2	.	.
643	1	64	3	1	2	1	2	2	2	2	2		2	1	30	20	.	1	30	2	.	3	1	.	2	2	4	.	.	.	.	.	.	.	1	2	.	.	.	.	2	.	2	.	.	.	3	.	.
644	2	66	2	4	2	1	2	2	2	2	2		2	2	.	.	.	2	.	.	.	2	1	.	2	2	3	6	5	1	.	3	2	2	1	1	1	130	90	3	2	.	2	.	.	.	2	.	.
645	2	58	2	1	2	1	2	2	2	2	2		1	2	.	.	.	2	.	.	.	2	1	.	1	2	2	6	2	1	6	1	3	3	1	2	.	.	.	.	2	.	2	.	.	.	2	.	.
646	2	45	4	1	2	1	2	2	2	2	2		3	2	.	.	.	2	.	.	.	2	3	3	2	2	3	2	1	2	.	1	2	2	1	2	.	.	.	.	2	.	2	.	.	.	2	.	.
647	1	73	4	1	2	1	2	2	2	2	2		2	1	35	.	1	1	45	9	.	2	2	2	3	2	3	.	.	.	.	.	.	.	1	2	.	.	.	.	2	.	2	.	.	.	2	.	.
648	2	83	1	4	2	2	2	2	2	2	2	_x001a__x001a_	3	2	.	.	.	2	.	.	.	1	1	.	2	3	1	9	9	1	38	3	2	2	1	2	.	.	.	.	2	.	2	.	.	.	2	.	.
649	1	82	2	4	2	1	2	2	2	2	2		2	1	20	3	.	.	.	.	.	3	3	2	3	3	.	.	.	.	.	.	.	.	1	2	.	.	.	.	3	.	2	.	.	.	3	.	.
650	1	44	6	1	2	1	2	2	2	2	2		2	3	10	20	10	2	.	.	.	2	1	.	1	1	3	.	.	.	.	.	.	.	1	1	5	133	90	3	2	.	2	.	.	.	2	.	.
651	2	52	2	1	2	1	2	2	2	2	2		1	2	.	.	.	2	.	.	.	2	3	3	1	1	3	4	1	1	1	1	2	2	1	1	7	145	90	1	2	.	2	.	.	.	2	.	.
652	2	69	1	4	2	1	2	2	2	2	2		1	3	1	3	.	3	2	1	.	2	3	3	3	3	2	5	5	1	25	1	2	2	1	2	.	.	.	.	3	.	2	.	.	.	2	.	.
653	2	77	2	1	2	2	2	2	1	2	2		1	2	.	.	.	2	.	.	.	2	3	3	2	2	3	7	5	1	37	3	2	2	1	1	5	200	80	1	2	.	2	.	.	.	2	.	.
654	1	65	3	1	2	2	2	2	1	2	2		1	2	.	.	.	2	.	.	.	2	3	3	1	2	2	.	.	.	.	.	.	.	1	2	.	.	.	.	3	.	2	.	.	.	2	.	.
655	2	54	3	1	2	2	2	2	1	2	2		1	2	.	.	.	2	.	.	.	2	3	2	3	3	2	5	2	1	6	1	2	2	1	2	.	.	.	.	2	.	2	.	.	.	2	.	.
656	2	75	5	1	2	1	2	2	2	2	2		3	2	.	.	.	2	.	.	.	2	1	.	2	1	2	0	0	1	20	.	.	.	1	1	10	.	.	1	2	.	2	.	.	.	2	.	.
657	2	75	1	1	2	1	2	2	2	2	2		1	2	.	.	.	2	.	.	.	2	1	.	1	1	2	7	7	1	20	1	2	2	1	2	.	.	.	.	2	.	2	.	.	.	2	.	.
658	1	86	1	4	2	2	2	2	1	2	2		3	1	70	10	.	3	50	5	5	2	3	3	2	2	2	.	.	.	.	.	.	.	1	2	.	.	.	.	2	.	2	.	.	.	2	.	.
659	1	72	5	1	2	2	2	2	2	2	2		1	2	.	.	.	2	.	.	.	2	3	3	3	2	4	.	.	.	.	.	.	.	1	1	.	220	120	1	1	10	1	10	1	2	2	.	.
660	2	63	2	1	2	2	2	2	2	1	2		2	2	.	.	.	2	.	.	.	2	1	.	2	2	2	3	3	1	.	3	2	2	2	3	.	.	.	.	3	.	2	.	.	.	1	3	2
661	2	75	5	1	2	1	2	2	2	2	2		2	2	.	.	.	2	.	.	.	1	1	.	2	2	2	3	3	1	29	1	3	3	1	2	.	.	.	.	2	.	2	.	.	.	2	.	.
662	1	74	5	1	2	1	2	2	2	2	2		2	2	.	.	.	2	.	.	.	3	1	.	2	3	4	.	.	.	.	.	.	.	1	2	.	.	.	.	2	.	2	.	.	.	2	.	.
663	1	74	3	1	2	1	2	2	2	2	2		3	3	20	3	20	2	.	.	.	2	3	2	2	1	2	3	2	1	26	1	2	2	1	1	15	170	90	1	2	.	2	.	.	.	2	.	.
664	2	81	2	1	2	1	2	2	2	2	2		1	2	.	.	.	2	.	.	.	.	.	.	.	.	.	.	.	.	.	.	.	.	.	.	.	.	.	.	.	.	.	.	.	.	.	.	.
665	1	69	1	1	2	1	2	2	2	2	2		1	2	.	.	.	2	.	.	.	2	1	.	1	1	3	.	.	.	.	.	.	.	1	1	3	.	.	2	2	.	2	.	.	.	2	.	.
666	2	60	5	1	2	2	1	2	2	2	2		3	2	.	.	.	2	.	.	.	1	2	2	1	3	1	1	1	1	.	1	2	2	1	1	1	150	100	1	2	.	2	.	.	.	2	.	.
667	2	60	2	1	2	2	2	2	2	1	2		1	2	.	.	.	2	.	.	.	2	1	.	3	1	2	3	3	1	9	1	3	3	2	.	.	.	.	.	2	.	2	.	.	.	2	.	.
668	1	69	5	1	2	1	2	2	2	2	2		1	3	20	5	.	2	.	.	.	2	1	.	2	2	3	.	.	.	.	.	.	.	1	2	.	.	.	.	2	.	2	.	.	.	3	.	.
669	1	68	2	1	2	1	2	2	2	2	2		2	2	.	.	.	2	.	.	.	3	3	2	3	3	2	.	.	.	.	.	.	.	1	1	20	160	100	1	1	10	2	.	.	.	2	.	.
670	2	60	1	1	2	2	2	2	2	1	2		1	2	.	.	.	2	.	.	.	2	2	2	1	2	3	3	2	1	10	1	2	2	1	1	10	190	100	2	2	.	2	.	.	.	2	.	.
671	1	60	2	1	1	2	2	2	2	2	2		1	1	50	20	.	1	20	5	.	2	3	1	1	1	4	.	.	.	.	.	.	.	1	2	.	.	.	.	3	.	2	.	.	.	3	.	.
672	1	64	2	1	2	2	1	2	2	2	2		1	1	40	10	.	1	40	3	.	2	3	3	1	1	4	.	.	.	.	.	.	.	1	2	.	.	.	.	2	.	2	.	.	.	2	.	.
673	1	77	2	1	2	1	2	2	2	2	2		1	3	10	3	3	3	5	5	10	2	3	2	3	2	2	.	.	.	.	.	.	.	1	1	8	170	.	1	2	.	2	.	.	.	2	.	.
674	2	68	1	1	2	1	2	2	2	2	2		1	2	.	.	.	2	.	.	.	2	1	.	1	1	2	5	4	1	20	3	2	2	1	2	.	.	.	.	2	.	2	.	.	.	2	.	.
675	1	64	2	1	2	1	2	2	2	2	2		2	3	40	15	10	2	.	.	.	2	3	3	1	2	2	.	.	.	.	.	.	.	1	1	7	160	90	1	2	.	2	.	.	.	2	.	.
676	2	70	4	1	2	1	2	2	2	2	2		2	2	.	.	.	2	.	.	.	2	3	2	2	3	2	5	3	1	10	1	2	2	1	2	.	.	.	.	3	.	2	.	.	.	3	.	.
677	1	64	7	1	2	2	1	2	2	2	2		3	2	.	.	.	2	.	.	.	2	4	2	1	1	3	.	.	.	.	.	.	.	1	1	3	180	85	3	2	.	2	.	.	.	2	.	.
678	2	79	1	1	1	2	2	2	2	2	2		1	2	.	.	.	2	.	.	.	2	2	2	2	3	2	7	4	1	30	1	2	2	1	1	3	140	90	1	2	.	2	.	.	.	2	.	.
679	2	59	1	1	2	1	2	2	2	2	2		1	2	.	.	.	2	.	.	.	2	1	.	2	2	2	5	4	1	13	.	1	2	1	2	.	.	.	.	2	.	2	.	.	.	2	.	.
680	2	73	3	1	1	2	2	2	2	2	2		1	2	.	.	.	2	.	.	.	2	3	2	3	3	2	2	2	1	25	1	2	2	1	1	2	140	80	2	2	.	2	.	.	.	1	10	2
681	2	42	3	1	2	2	2	2	2	1	2		1	2	.	.	.	2	.	.	.	2	1	.	1	2	3	2	1	2	.	1	2	2	1	1	1	160	110	2	2	.	2	.	.	.	2	.	.
682	1	62	2	1	2	1	2	2	2	2	2		3	1	40	10	.	1	40	4	.	4	1	.	2	2	3	.	.	.	.	.	.	.	1	2	.	.	.	.	2	.	2	.	.	.	2	.	.
683	2	68	2	1	2	1	2	2	2	2	2		1	2	.	.	.	2	.	.	.	2	1	.	2	2	2	3	3	1	26	3	2	2	1	2	.	.	.	.	2	.	2	.	.	.	2	.	.
684	1	54	2	1	2	2	2	2	1	2	2		4	2	.	.	.	2	.	.	.	1	1	.	2	2	2	3	2	1	10	2	2	2	1	1	3	160	.	1	2	.	2	.	.	.	2	.	.
685	2	75	2	1	2	1	2	2	2	2	2		1	2	.	.	.	2	.	.	.	2	1	.	2	2	2	9	8	1	3	1	2	2	1	1	5	150	90	1	2	.	2	.	.	.	2	.	.
686	2	56	2	1	2	2	2	1	2	2	2		2	2	.	.	.	2	.	.	.	2	1	.	2	2	2	4	2	1	5	1	2	2	1	1	6	150	.	1	2	.	2	.	.	.	2	.	.
687	2	59	2	1	2	1	2	2	2	2	2		1	2	.	.	.	2	.	.	.	2	3	3	2	1	2	8	6	1	9	1	2	2	1	2	.	.	.	.	2	.	2	.	.	.	2	.	.
688	1	59	2	1	2	1	2	2	2	2	2		1	2	.	.	.	2	.	.	.	2	3	3	2	3	2	4	4	1	8	1	2	2	1	1	1	150	90	1	2	.	2	.	.	.	2	.	.
689	2	61	2	1	2	1	2	2	2	2	2		1	2	.	.	.	2	.	.	.	2	3	3	2	2	2	5	4	1	6	2	2	2	1	1	3	180	110	1	2	.	2	.	.	.	2	.	.
690	1	66	1	1	2	1	2	2	2	2	2		1	3	10	20	10	2	.	.	.	2	1	.	3	3	4	.	.	.	.	.	.	.	1	1	20	190	105	1	1	20	2	.	.	.	2	.	.
691	1	68	2	1	2	1	2	2	2	2	2		1	2	.	.	.	1	30	3	.	2	2	3	3	2	2	.	.	.	.	.	.	.	1	2	.	.	.	.	2	.	2	.	.	.	2	.	.
692	2	43	2	1	1	2	2	2	2	2	2		1	2	.	.	.	2	.	.	.	2	1	.	3	3	2	3	3	2	.	2	2	2	1	1	1	140	90	2	2	.	2	.	.	.	2	.	.
693	2	56	2	1	2	1	2	2	2	2	2		1	2	.	.	.	2	.	.	.	2	1	.	2	2	1	2	2	1	5	1	2	2	1	2	.	.	.	.	3	.	2	.	.	.	2	.	.
694	2	54	1	4	1	2	2	2	2	2	2		1	2	.	.	.	2	.	.	.	2	1	.	3	3	2	3	2	1	3	1	2	2	1	1	3	.	.	3	2	.	2	.	.	.	2	.	.
695	1	53	2	1	2	1	2	2	2	2	2		1	2	.	.	.	2	.	.	.	2	1	.	1	1	2	.	.	.	.	.	.	.	1	1	.	.	.	3	2	.	2	.	.	.	2	.	.
696	2	62	2	1	2	1	2	2	2	2	2		1	2	.	.	.	2	.	.	.	2	1	.	2	2	2	4	3	1	10	1	2	2	1	1	10	200	90	1	2	.	1	10	1	1	2	.	.
697	2	65	2	1	1	2	2	2	2	2	2		1	2	.	.	.	2	.	.	.	3	1	.	1	2	3	5	5	1	1	1	2	2	1	1	7	200	80	1	2	.	2	.	.	.	2	.	.
698	2	66	3	1	2	1	2	2	2	2	2		3	2	.	.	.	2	.	.	.	2	4	2	1	2	2	5	3	1	11	1	2	2	1	1	2	180	80	2	2	.	2	.	.	.	2	.	.
699	2	53	3	1	2	1	2	2	2	2	2		1	2	.	.	.	2	.	.	.	2	3	3	1	1	3	1	1	1	3	1	2	2	1	2	.	.	.	.	2	.	2	.	.	.	2	.	.
700	1	59	2	1	2	1	2	2	2	2	2		1	2	.	.	.	2	.	.	.	2	2	2	1	1	2	.	.	.	.	.	.	.	1	1	1	140	90	1	2	.	2	.	.	.	2	.	.
701	2	62	2	1	2	2	2	2	1	2	1		1	2	.	.	.	2	.	.	.	2	1	.	2	2	1	2	2	1	6	1	2	2	1	1	10	200	.	1	2	.	2	.	.	.	2	.	.
702	1	56	3	1	2	2	2	1	2	2	2		1	2	.	.	.	1	20	1	.	3	3	3	3	2	3	.	.	.	.	.	.	.	1	1	2	180	120	2	2	.	2	.	.	.	2	.	.
703	2	49	4	1	2	2	1	2	2	2	2		.	2	.	.	.	2	.	.	.	2	3	1	1	1	2	2	1	2	.	1	2	2	1	2	.	.	.	.	2	.	2	.	.	.	2	.	.
704	2	60	3	1	2	1	2	2	2	2	2		2	2	.	.	.	2	.	.	.	2	3	3	1	2	1	3	2	1	7	1	1	2	1	1	10	180	90	1	1	10	2	.	.	.	2	.	.
705	2	49	2	1	2	1	2	2	2	2	2		1	2	.	.	.	2	.	.	.	2	3	3	1	2	2	3	2	2	.	1	2	2	1	1	1	180	80	2	2	.	2	.	.	.	2	.	.
706	1	73	3	1	2	1	2	2	2	2	2		3	2	.	.	.	1	30	1	.	2	4	2	3	3	2	.	.	.	.	.	.	.	1	2	.	.	.	.	2	.	2	.	.	.	2	.	.
707	2	58	1	1	2	1	2	2	2	2	2		1	2	.	.	.	2	.	.	.	3	1	.	1	3	1	7	2	1	9	1	2	2	1	1	3	180	.	1	2	.	2	.	.	.	2	.	.
708	2	63	1	4	2	1	2	2	2	2	2		2	2	.	.	.	2	.	.	.	2	3	3	2	2	2	4	4	1	13	1	2	2	1	1	8	150	90	1	2	.	2	.	.	.	2	.	.
709	2	58	1	1	2	1	2	2	2	2	2		1	2	.	.	.	2	.	.	.	2	3	1	2	1	2	5	1	1	7	1	2	2	2	.	.	.	.	.	2	.	2	.	.	.	2	.	.
710	2	51	3	1	2	2	2	2	1	2	2		1	2	.	.	.	2	.	.	.	2	1	.	2	2	2	2	2	1	1	1	2	2	1	3	.	.	.	.	2	.	2	.	.	.	2	.	.
711	2	51	3	1	2	2	1	2	2	2	2		1	2	.	.	.	2	.	.	.	2	3	2	1	2	2	3	1	2	.	2	2	2	1	1	.	160	90	1	2	.	2	.	.	.	2	.	.
712	2	65	1	1	1	2	2	2	2	2	2		2	2	.	.	.	2	.	.	.	2	3	2	3	2	2	5	5	1	20	1	3	3	1	1	6	180	100	1	2	.	2	.	.	.	2	.	.
713	1	76	4	1	1	2	2	2	2	2	2		2	2	.	.	.	2	.	.	.	2	3	2	3	3	4	.	.	.	.	.	.	.	1	1	8	180	110	1	2	.	1	7	1	1	2	.	.
714	2	66	3	1	2	1	2	2	2	2	2		2	2	.	.	.	2	.	.	.	2	3	3	3	2	2	2	2	1	30	.	2	2	1	1	40	185	110	1	1	40	2	.	.	.	2	.	.
715	2	67	2	1	2	1	2	2	2	2	2		1	2	.	.	.	2	.	.	.	2	3	3	2	2	3	4	3	1	20	1	2	2	2	.	.	.	.	.	2	.	2	.	.	.	2	.	.
716	2	68	2	4	2	1	2	2	2	2	2		2	2	.	.	.	2	.	.	.	2	1	.	1	2	2	2	2	1	17	1	2	2	1	2	.	.	.	.	2	.	2	.	.	.	2	.	.
717	2	53	2	1	2	2	2	2	1	2	2		1	2	.	.	.	2	.	.	.	2	1	.	1	2	2	4	2	1	13	1	2	2	2	2	.	.	.	.	2	.	2	.	.	.	2	.	.
718	1	58	6	1	2	1	2	2	2	2	2		2	2	.	.	.	2	.	.	.	2	1	.	1	2	2	.	.	.	.	.	.	.	1	1	6	150	95	1	2	.	2	.	.	.	2	.	.
719	1	76	6	1	2	1	2	2	2	2	2		3	2	.	.	.	2	.	.	.	2	1	.	1	1	2	.	.	.	.	.	.	.	1	2	.	.	.	.	2	.	2	.	.	.	2	.	.
720	1	72	1	4	1	2	2	2	2	2	2		1	2	.	.	.	1	50	2	.	2	3	3	3	2	2	.	.	.	.	.	.	.	1	2	.	.	.	.	2	.	2	.	.	.	2	.	.
721	2	53	.	1	2	2	2	2	1	2	2		1	2	.	.	.	2	.	.	.	2	4	1	3	2	1	2	2	1	2	1	3	3	1	1	3	185	120	1	2	.	2	.	.	.	2	.	.
722	1	71	3	1	2	2	2	2	2	2	2		2	2	.	.	.	2	.	.	.	3	3	3	2	3	2	.	.	.	.	.	.	.	1	2	.	.	.	.	2	.	2	.	.	.	2	.	.
723	2	68	2	1	2	1	2	2	2	2	2		1	2	.	.	.	2	.	.	.	2	4	3	3	2	2	4	4	1	18	2	2	2	1	2	.	.	.	.	2	.	2	.	.	.	1	30	.
724	1	49	4	1	2	1	2	2	2	2	2		2	2	.	.	.	2	.	.	.	2	4	2	1	2	2	4	1	1	1	1	2	2	1	1	1	180	100	3	2	.	2	.	.	.	2	.	.
725	1	75	2	1	2	1	2	2	2	2	2		3	3	30	20	20	3	30	2	20	2	3	2	1	2	2	.	.	.	.	.	.	.	1	1	15	180	95	1	2	.	2	.	.	.	2	.	.
726	1	58	7	1	2	1	2	2	2	2	2		1	1	30	30	.	1	30	1	.	3	1	.	2	2	3	.	.	.	.	.	.	.	2	.	.	.	.	.	2	.	2	.	.	.	2	.	.
727	2	55	3	1	2	1	2	2	2	2	2		2	2	.	.	.	2	.	.	.	2	3	2	2	2	2	3	1	2	.	1	2	2	1	1	8	170	90	1	2	.	2	.	.	.	2	.	.
728	2	52	3	1	1	2	2	2	2	2	2		1	2	.	.	.	2	.	.	.	2	3	3	1	2	2	3	1	1	1	1	2	2	1	1	2	150	.	3	2	.	2	.	.	.	2	.	.
729	2	60	2	1	2	1	2	2	2	2	2		3	2	.	.	.	2	.	.	.	2	3	2	1	1	2	3	3	1	3	2	2	2	1	1	18	220	180	1	2	.	2	.	.	.	2	.	.
730	2	70	1	4	1	2	2	2	2	2	2		1	2	.	.	.	2	.	.	.	2	1	.	3	3	1	7	3	1	22	1	3	3	1	1	5	160	.	1	1	8	2	.	.	.	2	.	.
731	1	59	2	1	2	1	2	2	2	2	2		1	1	30	10	.	1	20	5	.	1	1	.	1	2	2	.	.	.	.	.	.	.	2	2	.	.	.	.	2	.	2	.	.	.	2	.	.
732	1	52	5	1	2	2	2	2	2	2	1		1	1	30	10	.	.	.	.	.	2	3	2	1	2	4	.	.	.	.	.	.	.	1	1	.	.	.	.	2	.	2	.	.	.	2	.	.
733	2	53	3	1	2	1	2	2	2	2	2		1	2	.	.	.	2	.	.	.	2	1	.	2	2	2	5	2	1	5	1	2	2	1	1	1	150	.	2	2	.	2	.	.	.	2	.	.
734	1	70	3	1	2	1	2	2	2	2	2		2	1	50	15	.	3	10	6	10	2	3	1	1	1	2	.	.	.	.	.	.	.	1	1	10	190	130	1	2	.	2	.	.	.	2	.	.
735	2	53	3	1	2	2	2	2	2	1	2		1	2	.	.	.	2	.	.	.	2	2	2	1	2	4	1	1	1	4	1	2	2	1	2	.	.	.	.	2	.	2	.	.	.	2	.	.
736	2	44	3	1	2	1	2	2	2	2	2		3	2	.	.	.	2	.	.	.	2	3	3	1	1	2	4	1	2	.	1	2	2	1	1	1	.	.	.	2	.	2	.	.	.	2	.	.
737	1	61	3	1	2	1	2	2	2	2	2		1	2	.	.	.	2	.	.	.	2	1	.	1	2	3	.	.	.	.	.	.	.	1	2	.	.	.	.	2	.	2	.	.	.	2	.	.
738	2	70	1	1	2	1	2	2	2	2	2		1	2	.	.	.	2	.	.	.	2	3	3	3	3	2	2	2	1	20	1	2	2	2	.	.	.	.	.	2	.	2	.	.	.	2	.	.
739	2	74	1	4	2	2	2	2	1	2	2		2	2	.	.	.	2	.	.	.	2	3	1	3	3	2	6	6	1	26	2	2	2	1	1	8	150	90	1	1	3	2	.	.	.	2	.	.
740	2	55	1	1	1	2	2	2	2	2	2		1	2	.	.	.	2	.	.	.	2	3	2	2	2	2	6	2	1	5	1	3	3	1	2	.	.	.	.	2	.	2	.	.	.	2	.	.
741	1	66	4	1	2	1	2	2	2	2	2		1	2	.	.	.	2	.	.	.	1	3	3	2	2	3	.	.	.	.	.	.	.	1	2	.	.	.	.	2	.	2	.	.	.	2	.	.
742	1	56	3	1	2	1	2	2	2	2	2		2	2	.	.	.	2	.	.	.	2	3	3	1	2	2	.	.	.	.	.	.	.	1	2	.	.	.	.	2	.	2	.	.	.	2	.	.
743	1	54	4	1	1	2	2	2	2	2	2		1	3	.	.	10	2	.	.	.	2	3	1	1	2	2	.	.	.	.	.	.	.	1	1	10	205	.	1	2	.	2	.	.	.	2	.	.
744	1	57	4	1	2	1	2	2	2	2	2		2	2	.	.	.	1	30	3	.	2	3	2	3	3	2	.	.	.	.	.	.	.	1	1	6	170	110	.	2	.	2	.	.	.	2	.	.
745	1	78	2	4	2	1	2	2	2	2	2		3	2	.	.	.	2	.	.	.	2	1	.	2	2	3	.	.	.	.	.	.	.	1	1	6	170	.	1	2	.	2	.	.	.	2	.	.
746	2	59	2	1	1	2	2	2	2	2	2		1	2	.	.	.	2	.	.	.	2	1	.	1	1	4	4	2	1	6	1	2	2	1	1	2	140	.	3	2	.	2	.	.	.	2	.	.
747	2	78	2	1	2	1	2	2	2	2	2		2	2	.	.	.	2	.	.	.	2	3	3	2	2	3	2	2	1	30	1	2	2	1	2	12	160	95	1	2	.	2	.	.	.	2	.	.
748	2	44	3	1	2	2	2	2	2	2	2	1	1	2	.	.	.	2	.	.	.	3	1	.	3	2	1	3	1	2	.	1	3	3	1	2	.	.	.	.	2	.	2	.	.	.	2	.	.
749	1	68	5	1	2	2	1	2	2	2	2		2	2	.	.	.	2	.	.	.	2	3	1	1	2	4	.	.	.	.	.	.	.	1	2	.	.	.	.	2	.	2	.	.	.	2	.	.
750	2	71	2	4	1	2	2	2	2	2	2		1	2	.	.	.	2	.	.	.	2	3	3	2	2	2	2	2	1	3	2	2	2	1	2	.	.	.	.	2	.	2	.	.	.	1	20	.
751	2	65	3	1	2	2	1	2	2	2	2		2	2	.	.	.	2	.	.	.	1	4	4	2	2	1	3	.	1	.	1	3	3	1	1	.	140	70	1	1	10	3	.	.	3	3	.	.
752	2	65	3	1	2	1	2	2	2	2	2		1	2	.	.	.	2	.	.	.	2	3	3	3	1	2	4	3	1	13	1	2	2	1	2	.	.	.	.	2	.	2	.	.	.	2	.	.
753	2	54	3	1	2	1	2	2	2	2	2		1	2	.	.	.	2	.	.	.	3	1	.	3	3	3	1	1	1	2	1	2	2	1	1	2	180	90	1	1	2	2	.	.	.	2	.	.
754	2	53	4	1	2	1	2	2	2	2	2		2	2	.	.	.	2	.	.	.	2	4	3	3	2	3	2	1	2	.	1	2	2	1	2	.	.	.	.	2	.	2	.	.	.	2	.	.
755	2	71	4	4	1	2	2	2	2	2	2		1	2	.	.	.	2	.	.	.	2	3	3	2	2	2	4	4	1	20	1	2	2	1	1	14	170	80	2	2	.	2	.	.	.	2	.	.
756	1	52	7	1	2	2	1	2	2	2	2		5	1	20	6	.	2	.	.	.	1	3	2	3	3	2	.	.	.	.	.	.	.	1	2	.	.	.	.	.	.	2	.	.	.	2	.	.
757	2	45	3	1	1	2	2	2	2	2	2		1	2	.	.	.	2	.	.	.	2	1	.	1	1	1	2	1	2	.	1	2	2	2	3	.	.	.	.	2	.	2	.	.	.	2	.	.
758	2	72	1	1	2	2	2	2	2	2	2		1	2	.	.	.	2	.	.	.	2	1	.	2	2	2	6	6	1	24	1	2	2	1	1	20	180	130	2	2	.	2	.	.	.	2	.	.
759	2	55	3	1	2	1	2	2	2	2	2		2	2	.	.	.	2	.	.	.	2	1	.	2	1	2	2	2	1	5	1	2	2	1	1	7	140	90	.	2	.	2	.	.	.	2	.	.
760	2	59	1	1	2	1	2	2	2	2	2		1	2	.	.	.	2	.	.	.	2	1	.	2	2	3	3	2	1	9	1	2	2	1	2	.	.	.	.	2	.	2	.	.	.	2	.	.
761	1	56	2	1	2	1	2	2	2	2	2		1	2	.	.	.	1	10	2	.	2	1	.	2	2	3	.	.	.	.	.	.	.	1	1	3	160	100	3	2	.	2	.	.	.	2	.	.
762	2	63	5	1	2	2	1	2	2	2	2		2	2	.	.	.	2	.	.	.	2	3	3	2	2	2	2	2	1	8	1	2	2	1	1	1	160	90	1	2	.	2	.	.	.	2	.	.
763	2	76	2	1	2	1	2	2	2	2	2		2	2	.	.	.	2	.	.	.	3	2	1	2	.	.	4	3	1	28	3	3	3	1	1	6	110	120	1	2	.	2	.	.	.	2	.	.
764	1	53	2	1	2	1	2	2	2	2	2		1	1	20	20	.	1	20	6	.	2	1	.	2	2	1	.	.	.	.	.	.	.	1	1	1	.	.	3	3	.	2	.	.	.	2	.	.
765	1	69	4	1	2	2	1	2	2	2	2		3	2	.	.	.	2	.	.	.	2	3	3	1	2	2	.	.	.	.	.	.	.	1	1	1	180	90	2	2	.	2	.	.	.	2	.	.
766	1	62	5	1	2	2	1	2	2	2	2		3	2	.	.	.	2	.	.	.	.	1	1	1	3	3	.	.	.	.	.	.	.	1	3	.	.	.	3	2	.	2	.	.	.	2	.	.
767	1	65	6	1	2	2	1	2	2	2	2		3	2	.	.	.	1	40	4	.	2	3	3	2	3	2	.	.	.	.	.	.	.	1	2	.	.	.	.	2	.	2	.	.	.	2	.	.
768	1	45	4	1	2	1	2	2	2	2	2		2	1	30	10	.	2	.	.	.	1	3	3	2	2	2	.	.	.	.	.	.	.	1	1	4	160	98	1	2	.	2	.	.	.	2	.	.
769	2	50	3	1	2	1	2	2	2	2	2		2	2	.	.	.	2	.	.	.	2	3	1	1	2	4	1	1	1	1	2	2	2	1	2	.	.	.	.	1	1	2	.	.	.	2	.	.
770	2	55	5	1	2	1	2	2	2	2	2		3	2	.	.	.	2	.	.	.	1	1	.	2	3	3	1	1	1	.	1	2	2	1	1	.	.	.	.	3	.	3	.	.	.	3	.	.
771	1	49	3	1	1	2	2	2	2	2	2		2	3	20	10	1	3	30	10	1	2	3	3	3	3	4	.	.	.	.	.	.	.	1	1	1	150	110	1	2	.	1	1	1	1	2	.	.
772	1	59	3	1	2	2	2	1	2	2	2		3	2	.	.	.	2	.	.	.	3	1	.	1	2	2	.	.	.	.	.	.	.	1	1	10	160	96	1	1	4	2	.	.	.	2	.	.
773	1	82	6	1	2	1	2	2	2	2	2		2	1	20	20	20	2	.	.	.	2	3	3	2	2	2	.	.	.	.	.	.	.	1	1	11	160	70	1	2	.	2	.	.	.	2	.	.
774	1	60	6	1	2	1	2	2	2	2	2		3	2	.	.	.	2	.	.	.	1	2	1	3	3	3	.	.	.	.	.	.	.	1	2	.	.	.	.	2	.	2	.	.	.	2	.	.
775	2	70	2	4	2	1	2	2	2	2	2		2	2	.	.	.	2	.	.	.	2	3	3	2	2	4	5	5	1	20	1	2	2	1	2	.	.	.	.	2	.	2	.	.	.	2	.	.
776	1	69	7	1	2	1	2	2	2	2	2		3	2	.	.	.	2	.	.	.	2	3	3	1	2	3	.	.	.	.	.	.	.	1	1	81	150	100	.	2	.	1	5	3	1	2	.	.
777	2	46	4	1	2	1	2	2	2	2	2		3	2	.	.	.	2	.	.	.	3	3	1	1	1	3	3	1	1	14	1	2	2	1	1	1	.	.	3	2	.	2	.	.	.	2	.	.
778	2	73	1	1	2	1	2	2	2	2	2		3	3	10	10	25	2	.	.	.	2	3	3	2	2	2	5	3	1	21	1	2	2	1	1	1	160	80	1	2	.	2	.	.	.	2	.	.
779	2	74	4	1	2	1	2	2	2	2	2		2	2	.	.	.	2	.	.	.	2	1	.	2	2	1	4	3	1	20	1	2	2	1	2	.	.	.	.	2	.	2	.	.	.	2	.	.
780	2	63	2	1	2	2	1	2	2	2	2		1	2	.	.	.	2	.	.	.	2	3	3	3	2	3	3	3	1	16	1	2	2	1	2	.	.	.	.	2	.	2	.	.	.	2	.	.
781	1	56	4	1	2	1	2	2	2	2	2		1	1	7	6	.	3	20	5	.	2	3	3	1	3	4	.	.	.	.	.	.	.	1	1	2	176	111	1	2	.	2	.	.	.	1	.	9
782	1	70	2	1	2	1	2	2	2	2	2		1	1	40	25	6	1	50	5	.	2	3	3	2	1	4	.	.	.	.	.	.	.	1	2	.	.	.	.	2	.	2	.	.	.	2	.	.
783	1	61	3	1	2	1	2	2	2	2	2		1	1	30	10	.	3	10	8	5	2	3	2	2	2	2	.	.	.	.	.	.	.	1	2	.	.	.	.	2	.	2	.	.	.	2	.	.
784	2	54	2	1	1	2	2	2	2	2	2		1	2	.	.	.	2	.	.	.	2	1	.	1	2	4	3	2	1	6	3	2	2	1	1	6	170	100	2	2	.	2	.	.	.	2	.	.
785	2	84	1	4	2	2	2	2	2	1	2		1	1	75	5	.	2	.	.	.	2	3	3	2	2	2	9	8	1	40	1	3	3	1	2	.	.	.	.	2	.	2	.	.	.	2	.	.
786	1	68	4	1	2	1	2	2	2	2	2		2	1	20	20	7	2	.	.	.	2	1	.	2	2	2	.	.	.	.	.	.	.	1	1	5	180	.	1	2	.	2	.	.	.	2	.	.
787	1	61	4	1	1	2	2	2	2	2	2		2	3	1	7	.	2	.	.	.	2	1	.	1	1	3	.	.	.	.	.	.	.	1	2	.	.	.	.	2	.	2	.	.	.	2	.	.
788	2	54	4	1	2	2	2	1	2	2	2		1	2	.	.	.	2	.	.	.	2	4	2	2	2	1	2	2	1	1	1	3	3	1	1	3	160	90	1	2	.	2	.	.	.	1	10	2
789	2	65	3	1	2	1	2	2	2	2	2		2	2	.	.	.	2	.	.	.	2	3	2	2	3	1	4	2	1	17	1	3	3	2	.	.	.	.	.	2	.	2	.	.	.	2	.	.
790	1	72	5	1	2	1	2	2	2	2	2		2	1	35	20	.	1	48	3	.	2	3	3	3	1	3	.	.	.	.	.	.	.	1	2	.	.	.	.	2	.	2	.	.	.	2	.	.
791	1	72	3	1	2	1	2	2	2	2	2		1	2	.	.	.	2	.	.	.	2	3	3	2	2	3	.	.	.	.	.	.	.	1	2	.	.	.	.	2	.	2	.	.	.	2	.	.
792	2	76	3	1	2	1	2	2	2	2	2		2	2	.	.	.	2	.	.	.	1	3	3	3	1	4	.	.	.	.	.	.	.	1	2	.	.	.	.	2	.	2	.	.	.	2	.	.
793	2	63	3	1	2	2	2	2	1	2	2		1	2	.	.	.	2	.	.	.	2	3	2	2	2	2	3	3	1	13	1	3	3	1	1	4	170	.	2	2	.	2	.	.	.	3	.	.
794	1	64	3	1	2	2	1	2	2	2	2		3	2	.	.	.	2	.	.	.	1	4	1	2	2	2	.	.	.	.	.	.	.	1	1	1	170	100	2	1	.	1	3	1	1	3	.	.
795	1	70	4	1	2	1	2	2	2	2	2		2	1	6	10	.	2	.	.	.	2	3	2	3	2	3	1	.	.	.	.	.	.	1	1	10	160	.	1	2	.	2	.	.	.	2	.	.
796	2	65	3	1	2	2	1	1	2	2	2		2	2	.	.	.	2	.	.	.	2	3	3	2	2	3	2	2	1	10	1	3	3	1	1	30	200	100	1	3	.	2	.	.	.	2	.	.
797	2	73	1	1	1	2	2	2	2	2	2		1	1	20	2	.	2	.	.	.	2	3	2	2	2	3	7	6	1	28	3	2	2	1	1	9	.	.	3	2	.	2	.	.	.	2	.	.
798	2	52	4	1	1	2	2	2	2	2	2		1	2	.	.	.	2	.	.	.	2	3	3	1	2	2	4	2	1	2	3	3	3	1	1	10	180	110	1	2	.	2	.	.	.	1	20	2
799	2	54	2	1	2	2	2	2	1	2	2		1	2	.	.	.	2	.	.	.	2	1	.	3	3	3	2	1	1	1	3	2	2	2	3	.	.	.	.	2	.	2	.	.	.	2	.	.
800	2	65	4	1	2	1	2	2	2	2	2		2	2	.	.	.	2	.	.	.	2	3	3	3	3	3	4	4	1	20	2	3	3	1	1	5	160	130	2	2	.	2	.	.	.	2	.	.
801	1	74	3	1	2	1	2	2	2	2	2		3	1	40	4	.	2	.	.	.	2	3	3	1	1	3	.	.	.	.	.	.	.	1	1	.	.	.	.	2	.	2	.	.	.	2	.	.
802	2	551	2	1	2	2	1	2	2	2	2		5	2	.	.	.	2	.	.	.	2	3	3	2	2	1	4	2	1	6	1	2	2	1	1	7	190	90	1	2	.	2	.	.	.	2	.	.
803	1	60	3	1	2	2	2	2	1	2	2		2	2	.	.	.	1	30	2	1	3	1	.	2	2	3	.	.	.	.	.	.	.	1	2	.	.	.	.	3	.	2	.	.	.	2	.	.
804	1	72	3	1	2	1	2	2	2	2	2		1	2	.	.	.	2	.	.	.	2	3	3	2	2	3	.	.	.	.	.	.	.	1	2	.	.	.	.	2	.	1	.	.	2	2	.	.
805	2	44	3	1	2	1	2	2	2	2	2		2	1	3	10	.	1	.	.	.	3	1	.	2	2	2	3	1	2	.	1	2	2	2	.	.	.	.	.	2	.	2	.	.	.	2	.	.
806	2	56	2	1	2	1	2	2	2	2	2		1	2	.	.	.	2	.	.	.	2	1	.	3	1	3	4	4	1	14	1	2	2	2	.	.	.	.	.	3	.	1	20	.	.	1	10	1
807	1	72	5	1	2	1	2	2	2	2	2		2	3	35	20	27	1	48	3	.	2	3	3	3	1	3	.	.	.	.	.	.	.	1	2	.	.	.	.	3	.	2	.	.	.	2	.	.
808	1	73	3	1	2	2	1	2	2	2	2		2	1	50	20	.	1	40	2	.	1	3	3	1	1	4	.	.	.	.	.	.	.	1	1	4	150	80	.	3	.	2	.	.	.	2	.	.
809	1	62	1	1	2	2	1	2	2	2	2		2	1	.	.	.	1	50	10	.	2	1	.	1	2	4	.	.	.	.	.	.	.	2	3	.	.	.	.	2	.	2	.	.	.	2	.	.
810	2	70	1	1	1	2	2	2	2	2	2		1	2	.	.	.	2	.	.	.	2	1	.	2	1	2	6	6	1	19	2	2	2	1	1	.	180	70	1	2	.	2	.	.	.	1	10	2
811	1	47	3	1	1	2	2	2	2	2	2		1	2	.	.	.	2	.	.	.	2	3	2	2	1	1	1	1	1	3	1	2	2	2	2	.	.	.	.	2	.	2	.	.	.	2	.	.
812	2	61	2	1	2	2	2	2	1	2	2		1	2	.	.	.	2	.	.	.	1	3	2	2	2	2	9	4	1	9	3	2	2	1	2	.	.	.	.	2	.	2	.	.	.	2	.	.
813	1	50	3	1	1	2	2	2	2	2	2		2	1	20	10	.	3	.	.	.	1	1	1	3	3	4	.	.	.	.	.	.	.	1	2	.	.	.	.	3	.	2	.	.	.	3	.	.
814	1	74	3	1	2	1	2	2	2	2	2		3	3	15	20	3	2	.	.	.	2	3	3	3	2	2	.	.	.	.	.	.	.	1	1	3	155	90	.	2	.	2	.	.	.	2	.	.
815	1	56	4	4	2	2	2	2	2	2	2		1	2	.	.	.	2	.	.	.	2	3	1	1	3	2	3	1	1	10	1	3	3	1	1	4	150	90	1	2	.	2	.	.	.	2	.	.
816	1	65	5	1	2	1	2	2	2	2	2		2	1	.	.	.	1	.	.	.	1	4	2	2	2	2	.	.	.	.	.	.	.	1	2	.	.	.	.	2	.	2	.	.	.	2	.	.
817	1	75	2	1	2	2	2	2	2	2	1		1	1	20	12	.	1	20	3	.	1	2	1	2	1	1	.	.	.	.	.	.	.	1	1	10	140	60	1	2	.	2	.	.	.	2	.	.
818	2	55	3	1	2	2	1	2	2	2	2		3	2	.	.	.	2	.	.	.	1	4	1	2	2	1	2	2	1	.	1	1	3	1	1	3	170	140	1	1	.	3	.	.	.	2	.	.
819	1	82	2	1	2	2	2	2	2	2	1		1	3	.	.	.	3	.	.	.	1	2	2	2	3	2	.	.	.	.	.	.	.	1	1	6	150	80	1	2	.	2	.	.	.	2	.	.
820	2	52	4	3	2	2	1	2	2	2	2		2	2	.	.	.	2	.	.	.	3	1	.	2	2	2	3	2	1	2	1	2	2	1	2	.	.	.	.	2	.	2	.	.	.	2	.	.
821	1	46	6	1	2	2	1	2	2	2	2		3	1	28	10	.	2	.	.	.	3	1	.	1	1	2	.	.	.	.	.	.	.	2	3	.	.	.	.	2	.	2	.	.	.	2	.	.
822	2	68	1	1	1	2	2	2	2	2	2		1	2	.	.	.	2	.	.	.	2	3	1	2	2	2	6	6	1	20	1	3	3	1	2	.	.	.	.	3	.	3	.	.	.	3	.	.
823	1	60	1	1	2	1	2	2	2	2	2		2	1	30	10	.	2	.	.	.	2	3	3	1	1	3	.	.	.	.	.	.	.	1	2	.	.	.	.	2	.	2	.	.	.	2	.	.
824	1	67	5	1	2	1	2	2	2	2	2		1	3	40	20	4	3	30	1	8	2	3	3	2	2	3	.	.	.	.	.	.	.	1	1	7	160	97	1	2	.	2	.	.	.	2	.	.
825	2	61	4	1	2	1	2	2	2	2	2		3	2	.	.	.	2	.	.	.	2	3	3	3	2	2	6	2	1	9	2	2	2	1	1	9	170	105	1	2	.	2	.	.	.	1	.	9
826	1	59	2	1	2	1	2	2	2	2	2		2	1	40	20	.	1	20	2	.	2	2	2	2	2	2	.	.	.	.	.	.	.	1	1	3	220	140	1	2	.	2	.	.	.	2	.	.
827	1	68	2	1	2	1	2	2	2	2	2		2	2	.	.	.	2	.	.	.	1	4	2	3	1	3	.	.	.	.	.	.	.	1	2	.	.	.	.	2	.	2	.	.	.	2	.	.
828	2	54	3	1	2	1	2	2	2	2	2		1	2	.	.	.	2	.	.	.	2	3	2	1	1	2	1	1	1	2	1	2	2	1	2	.	.	.	.	2	.	2	.	.	.	2	.	.
829	1	55	2	1	1	2	2	2	2	2	2		1	2	.	.	.	3	20	2	3	2	1	.	1	2	4	.	.	.	.	.	.	.	1	1	3	180	90	2	2	.	2	.	.	.	3	.	.
830	2	75	3	1	2	1	2	2	2	2	2		2	2	.	.	.	2	.	.	.	2	3	2	3	3	2	3	3	1	20	1	2	2	1	2	.	.	.	.	2	.	2	.	.	.	2	.	.
831	1	57	2	1	1	2	2	2	2	2	2		2	1	20	15	.	3	10	8	6	2	2	1	2	1	3	.	.	.	.	.	.	.	2	3	.	.	.	.	2	.	2	.	.	.	2	.	.
832	2	50	2	1	2	1	2	2	2	2	2		2	2	.	.	.	2	.	.	.	1	2	1	3	3	2	2	2	1	.	1	3	3	2	3	.	.	.	.	3	.	3	.	.	.	3	.	.
833	1	74	3	1	2	2	1	2	2	2	2		2	1	40	10	.	2	.	.	.	2	2	2	2	1	2	.	.	.	.	.	.	.	1	1	2	170	110	2	1	10	2	.	.	.	2	.	.
834	2	54	2	1	2	1	2	2	2	2	2		1	2	.	.	.	2	.	.	.	1	1	.	1	2	4	2	2	1	.	1	3	3	1	3	.	.	.	3	3	.	3	.	.	.	3	.	.
835	1	50	4	1	2	1	2	2	2	2	2		2	1	.	15	.	1	23	4	.	2	1	.	2	2	4	.	.	.	.	.	.	.	1	2	.	.	.	.	3	.	3	.	.	.	3	.	.
836	1	51	7	1	2	1	2	2	2	2	2		3	1	20	25	.	1	5	2	.	2	4	2	2	2	3	.	.	.	.	.	.	.	1	1	4	160	106	.	2	.	2	.	.	.	2	.	.
837	2	68	1	1	1	2	2	2	2	2	2		1	2	.	.	.	2	.	.	.	2	3	2	2	2	2	4	2	1	15	1	3	3	1	2	.	.	.	.	2	.	2	.	.	.	2	.	.
838	2	72	3	1	2	2	2	1	2	2	2		2	2	.	.	.	2	.	.	.	2	4	2	1	2	2	4	3	1	14	1	2	2	1	2	.	.	.	.	2	.	2	.	.	.	2	.	.
839	1	77	5	1	2	1	2	2	2	2	2		3	2	.	.	.	2	.	.	.	2	3	3	3	2	2	.	.	.	.	.	.	.	1	1	10	180	90	1	2	.	2	.	.	.	2	.	.
840	1	59	3	1	2	1	2	2	2	2	2		2	2	.	.	.	2	.	.	.	1	2	3	3	2	4	.	.	.	.	.	.	.	2	3	.	.	.	.	3	.	3	.	.	.	3	.	.
841	2	51	4	1	2	1	2	2	2	2	2		3	2	.	.	.	2	.	.	.	1	3	3	3	2	3	3	1	1	3	1	2	2	1	1	3	.	.	.	2	.	2	.	.	.	2	.	.
842	1	58	5	1	2	2	1	2	2	2	2		.	2	.	.	.	2	.	.	.	2	3	2	2	2	4	.	.	.	.	.	.	.	1	1	10	.	.	2	2	.	2	.	.	.	2	.	.
843	1	65	6	1	2	1	2	2	2	2	2		3	1	20	10	.	1	20	3	6	2	3	2	2	1	3	.	.	.	.	.	.	.	1	1	5	140	90	1	2	.	2	.	.	.	2	.	.
844	2	42	3	1	2	1	2	2	2	2	2		1	3	.	.	.	2	.	.	.	1	4	1	1	1	2	1	1	2	.	1	3	3	2	.	.	.	.	.	3	.	2	.	.	.	3	.	.
845	2	54	3	1	2	1	2	2	2	2	2		2	2	.	.	.	2	.	.	.	2	4	3	2	2	2	4	3	1	3	3	2	2	1	1	1	168	78	1	2	.	2	.	.	.	2	.	.
846	2	74	1	1	2	1	2	2	2	2	2		2	2	.	.	.	2	.	.	.	1	1	.	2	3	2	8	6	1	26	1	3	3	1	3	.	.	.	.	2	.	2	.	.	.	2	.	.
847	2	49	4	1	2	1	2	2	2	2	2		2	2	.	.	.	2	.	.	.	2	3	3	2	2	2	2	1	1	7	2	3	3	1	1	4	170	80	2	3	.	2	.	.	.	2	.	.
848	2	65	2	1	2	2	2	2	2	2	2	1	1	2	.	.	.	2	.	.	.	2	4	.	2	.	2	3	3	1	15	1	2	2	1	1	4	180	100	.	3	.	3	.	.	.	3	.	.
849	2	49	3	1	2	1	2	2	2	2	2		1	2	.	.	.	2	.	.	.	2	3	3	2	2	3	5	3	2	.	1	2	2	1	1	1	148	116	3	2	.	2	.	.	.	2	.	.
850	2	65	1	1	2	2	2	2	1	2	2		1	2	.	.	.	2	.	.	.	2	4	2	3	3	2	3	3	1	20	3	3	3	2	.	.	.	.	.	2	.	2	.	.	.	2	.	.
851	1	85	2	1	2	1	2	2	2	2	2		1	3	20	20	1	2	.	.	.	1	3	3	3	3	1	.	.	.	.	.	.	.	2	3	.	.	.	.	2	.	2	.	.	.	2	.	.
852	2	75	1	1	1	2	2	2	2	2	2		1	2	.	.	.	2	.	.	.	2	3	2	3	3	3	8	7	1	20	3	3	3	2	.	.	.	.	.	2	.	2	.	.	.	2	.	.
853	2	74	1	1	2	1	2	2	2	2	2		1	2	.	.	.	2	.	.	.	2	1	1	2	2	2	6	4	1	30	1	3	3	1	1	6	180	80	1	2	.	2	.	.	.	2	.	.
854	2	60	1	1	1	2	2	2	2	2	2		1	2	.	.	.	2	.	.	.	2	3	3	3	3	2	3	3	1	10	3	3	3	2	2	.	.	.	.	2	.	2	.	.	.	2	.	.
855	2	75	1	4	2	1	2	2	2	2	2		1	2	.	.	.	2	.	.	.	2	3	2	2	2	1	5	5	1	5	1	3	3	1	1	10	190	.	1	2	.	2	.	.	.	2	.	.
856	2	75	2	1	2	1	2	2	2	2	2		1	2	.	.	.	2	.	.	.	2	1	.	1	2	2	8	8	1	30	3	3	3	2	1	6	200	100	1	2	.	2	.	.	.	2	.	.
857	2	80	2	4	1	2	2	2	2	2	2		1	2	.	.	.	2	.	.	.	2	3	3	3	3	3	4	4	1	35	3	3	3	1	1	.	.	.	.	2	.	2	.	.	.	2	.	.
858	2	61	1	1	2	1	2	2	2	2	2		1	3	10	2	1	2	.	.	.	2	3	3	3	3	2	5	5	1	20	1	3	3	1	1	.	160	120	3	2	.	2	.	.	.	2	.	.
859	1	81	2	1	2	2	1	2	2	2	2		2	1	30	10	.	.	.	.	.	2	3	3	2	3	2	.	.	.	.	.	.	.	2	3	.	.	.	.	2	.	2	.	.	.	2	.	.
860	2	59	2	1	2	1	2	2	2	2	2		1	2	.	.	.	2	.	.	.	2	1	.	2	2	3	2	2	1	10	1	3	3	1	1	1	160	120	3	2	.	2	.	.	.	2	.	.
861	1	70	3	1	2	1	2	2	2	2	2		2	2	.	.	.	2	.	.	.	1	2	1	3	3	2	.	.	.	.	.	.	.	1	2	.	.	.	.	2	.	2	.	.	.	2	.	.
862	2	80	2	1	2	2	1	2	2	2	2		2	2	.	.	.	2	.	.	.	1	1	.	2	3	2	9	9	1	30	1	3	3	1	1	.	.	.	1	2	.	3	.	.	.	2	.	.
863	2	58	2	4	2	2	1	2	2	2	2		2	2	.	.	.	2	.	.	.	2	3	3	2	2	2	2	2	1	10	1	2	2	1	1	5	180	.	2	2	.	2	.	.	.	3	.	.
864	1	77	1	1	1	2	2	2	2	2	2		1	1	60	6	.	3	60	.	2	2	3	3	3	3	3	.	.	.	.	.	.	.	1	3	.	.	.	.	2	.	2	.	.	.	2	.	.
865	2	75	.	.	2	2	2	2	2	2	2		.	2	.	.	.	2	.	.	.	2	3	2	2	3	2	8	8	1	25	1	3	3	1	1	.	.	.	3	.	.	2	.	.	.	3	.	.
866	1	63	3	1	2	1	2	2	2	2	2		1	1	48	1	.	1	25	1	.	2	3	3	2	2	2	.	.	.	.	.	.	.	1	2	.	.	.	.	2	.	2	.	.	.	2	.	.
867	2	57	2	1	1	2	2	2	2	2	2		2	2	.	.	.	2	.	.	.	2	3	3	2	2	2	2	1	1	13	1	3	3	1	1	2	180	.	1	2	.	2	.	.	.	2	.	.
868	1	78	2	1	2	2	1	2	2	2	2		2	2	.	.	.	2	.	.	.	1	3	3	2	2	2	.	.	.	.	.	.	.	2	3	.	.	.	.	2	.	2	.	.	.	2	.	.
869	2	76	2	1	2	2	1	2	2	2	2		2	2	.	.	.	2	.	.	.	2	1	.	2	2	2	9	6	1	30	3	3	3	2	3	.	.	.	.	2	.	2	.	.	.	2	.	.
870	2	60	1	1	2	1	2	2	2	2	2		1	2	.	.	.	2	.	.	.	2	4	1	2	2	1	4	4	1	10	1	2	2	1	1	3	170	100	2	2	.	2	.	.	.	2	.	.
871	1	53	1	3	2	1	2	2	2	2	2		2	1	30	20	.	1	30	1	.	2	1	.	1	1	2	.	.	.	.	.	.	.	1	2	.	.	.	.	2	.	2	.	.	.	2	.	.
872	2	62	2	1	2	1	2	2	2	2	2		1	2	.	.	.	2	.	.	.	2	4	1	2	2	2	3	3	1	12	1	2	2	2	.	.	.	.	.	2	.	2	.	.	.	2	.	.
873	2	67	1	4	2	1	2	2	2	2	2		1	2	.	.	.	2	.	.	.	2	1	.	2	2	.	2	2	1	17	1	2	2	2	.	.	.	.	.	2	.	2	.	.	.	2	.	.
874	1	64	1	1	2	1	2	2	2	2	2		1	1	10	10	.	1	10	4	.	1	1	.	2	1	2	.	.	.	.	.	.	.	1	2	.	.	.	.	2	.	2	.	.	.	2	.	.
875	1	46	7	1	2	1	2	2	2	2	2		3	1	20	20	.	2	.	.	.	2	4	3	1	1	4	.	.	.	.	.	.	.	1	2	.	.	.	.	2	.	2	.	.	.	2	.	.
876	2	56	1	1	2	1	2	2	2	2	2		1	2	.	.	.	2	.	.	.	2	3	3	2	1	3	2	2	1	21	1	2	2	2	.	.	.	.	.	3	.	2	.	.	.	2	.	.
877	1	45	6	1	2	1	2	2	2	2	2		3	2	.	.	.	1	28	1	.	2	4	1	2	2	2	.	.	.	.	.	.	.	1	1	6	150	110	1	3	.	2	.	.	.	2	.	.
878	1	51	7	1	2	1	2	2	2	2	2		1	1	30	20	.	1	30	4	.	2	1	.	2	1	2	.	.	.	.	.	.	.	2	1	10	.	.	3	3	.	3	.	.	3	3	.	9
879	2	47	4	3	2	1	2	1	2	2	2		.	2	.	.	.	2	.	.	.	2	3	2	2	2	3	5	1	2	.	1	3	3	2	3	.	.	.	.	3	.	3	.	.	.	3	.	9
880	1	57	6	1	2	1	2	2	2	2	2		3	2	.	.	.	2	.	.	.	3	1	.	2	2	2	.	.	.	.	.	.	.	1	1	4	160	100	1	2	.	2	.	.	.	2	.	.
881	2	42	6	1	2	1	2	2	2	2	2		3	2	.	.	.	2	.	.	.	2	1	.	1	1	3	3	1	2	.	1	2	2	1	1	1	81	110	.	2	.	2	.	.	.	2	.	.
882	2	50	4	1	2	1	2	2	2	2	2		2	2	.	.	.	2	.	.	.	1	1	1	2	.	.	1	1	2	.	1	2	2	2	2	.	.	.	.	2	.	1	32	.	2	2	.	.
883	1	46	5	1	2	1	2	2	2	2	2		2	2	.	.	.	2	.	.	.	2	4	1	1	1	2	2	1	2	.	1	2	2	1	2	.	.	.	.	2	.	2	.	.	.	2	.	.
884	1	58	3	1	2	2	1	2	2	2	2		2	1	5	10	30	2	.	.	.	3	3	3	3	2	3	.	.	.	.	.	.	.	1	1	.	140	90	.	2	.	2	.	.	.	2	.	.
885	1	46	6	1	2	2	1	2	2	2	2		3	1	10	10	.	2	.	.	.	2	2	1	2	2	2	.	.	.	.	.	.	.	1	1	5	120	80	.	2	.	2	.	.	.	2	.	.
886	2	57	1	1	2	1	2	2	2	2	2		2	2	.	.	.	2	.	.	.	2	1	.	3	3	1	4	2	1	9	3	2	2	2	2	.	.	.	.	2	.	2	.	.	.	2	.	.
887	1	58	3	1	2	2	1	2	2	2	2		2	1	18	20	6	1	18	1	6	3	1	.	1	2	3	.	.	.	.	.	.	.	1	1	4	160	.	1	2	.	2	.	.	.	2	.	.
888	2	76	1	1	1	2	2	2	2	2	2		1	2	.	.	.	2	.	.	.	2	.	3	2	2	2	6	5	1	20	1	3	3	2	3	.	.	.	.	2	.	2	.	.	.	2	.	.
889	1	65	1	1	2	2	2	2	2	2	1		1	1	30	8	.	2	.	.	.	2	3	3	2	2	4	.	.	.	.	.	.	.	2	.	.	.	.	.	2	.	2	.	.	.	2	.	.
890	1	70	1	1	2	2	2	2	1	2	2		1	2	.	.	.	1	10	1	.	3	4	2	1	1	2	.	.	.	.	.	.	.	2	.	.	.	.	.	3	.	2	.	.	.	2	.	.
891	2	59	2	4	2	1	2	2	2	2	2		2	2	.	.	.	2	.	.	.	2	3	2	3	3	2	3	3	1	6	1	3	3	1	1	3	167	115	1	2	.	1	2	1	2	2	.	.
892	2	62	3	1	2	1	2	2	2	2	2		2	2	.	.	.	2	.	.	.	3	3	3	3	3	1	3	3	1	10	1	1	2	1	1	40	180	120	1	2	2	2	.	.	.	2	.	.
893	1	71	3	1	2	2	1	2	2	2	2		2	1	30	20	.	1	60	2	.	3	4	2	2	2	3	.	.	.	.	.	.	.	2	.	.	.	.	.	2	.	2	.	.	.	2	.	.
894	2	56	2	1	1	2	2	2	2	2	2		1	2	.	.	.	2	.	.	.	2	1	.	3	1	2	5	3	1	8	3	3	3	2	.	.	.	.	.	3	.	2	.	.	.	2	.	.
895	1	83	1	1	1	2	2	2	2	2	2		1	2	.	.	.	2	.	.	.	2	3	3	2	2	2	.	.	.	.	.	.	.	1	3	.	.	.	.	3	.	3	.	.	.	3	.	.
896	2	81	1	4	2	1	2	2	2	2	2		1	2	.	.	.	2	.	.	.	2	3	2	3	2	3	8	8	1	33	3	3	3	2	.	.	.	.	.	2	.	2	.	.	.	2	.	.
897	2	63	1	1	2	1	2	2	2	2	2		1	2	.	.	.	2	.	.	.	2	3	2	2	2	1	3	3	1	15	3	2	2	1	1	1	164	94	3	2	.	2	.	.	.	3	.	.
898	2	60	1	2	1	2	2	2	2	2	2		1	2	.	.	.	2	.	.	.	2	1	.	2	2	.	3	3	1	9	1	3	3	1	1	1	.	.	1	2	.	2	.	.	.	2	.	.
899	2	62	2	4	2	1	2	2	2	2	2		1	2	.	.	.	2	.	.	.	2	1	.	3	3	3	5	5	1	10	3	3	3	1	1	2	160	.	2	2	.	2	.	.	.	2	.	.
900	2	70	2	1	2	2	1	2	2	2	2		2	1	50	10	.	1	50	3	.	2	3	3	2	2	2	5	5	1	22	1	3	3	2	2	.	.	.	.	2	.	2	.	.	.	2	.	.
901	2	69	1	1	2	2	1	2	2	2	2		1	2	.	.	.	2	.	.	.	2	1	.	2	2	2	4	4	.	.	1	3	3	1	1	2	180	.	2	2	.	2	.	.	.	2	.	.
902	2	72	1	1	2	2	1	2	2	2	2		1	2	.	.	.	2	.	.	.	2	1	.	2	2	2	8	8	1	27	1	3	3	2	3	.	.	.	.	2	.	2	.	.	.	2	.	.
903	2	57	1	1	2	1	2	2	2	2	2		1	2	.	.	.	2	.	.	.	3	3	3	2	2	1	4	1	1	6	1	2	2	1	1	2	160	95	1	2	.	2	.	.	.	2	.	.
904	1	73	2	1	1	2	2	2	2	2	2		1	2	.	.	.	2	.	.	.	1	4	3	2	2	2	.	.	.	.	.	.	.	2	3	.	.	.	.	3	.	2	.	.	.	2	.	.
905	2	64	1	1	2	1	2	2	2	2	2		1	2	.	.	.	2	.	.	.	2	4	3	2	2	2	6	4	1	15	1	3	3	1	1	5	.	.	1	2	.	3	.	.	.	3	.	.
906	2	78	1	1	2	1	2	2	2	2	2		1	2	.	.	.	2	.	.	.	1	3	3	2	2	1	7	7	1	30	1	2	2	1	1	1	150	90	3	2	.	1	20	1	.	2	.	.
907	1	42	3	1	2	1	2	2	2	2	2		1	1	22	7	.	1	22	3	.	2	1	.	2	2	4	.	.	.	.	.	.	.	2	.	.	.	.	.	2	.	2	.	.	.	2	.	.
908	2	63	1	1	2	1	2	2	2	2	2		1	2	.	.	.	2	.	.	.	1	1	.	2	3	1	4	4	1	13	3	2	2	1	2	.	.	.	.	2	.	2	.	.	.	2	.	.
909	2	67	1	4	2	1	2	2	2	2	2		1	2	.	.	.	2	.	.	.	1	2	1	1	1	2	4	2	1	12	3	2	2	1	1	10	210	.	2	2	.	2	.	.	.	2	.	.
910	2	62	3	1	2	1	2	2	2	2	2		1	2	.	.	.	2	.	.	.	1	1	.	3	2	1	3	4	1	12	2	2	2	2	2	.	.	.	.	2	.	2	.	.	.	2	.	.
911	2	69	2	1	2	2	1	2	2	2	2		1	2	.	.	.	2	.	.	.	1	1	.	2	2	1	5	3	1	30	1	3	3	1	1	8	.	.	1	2	.	1	8	1	1	2	.	.
912	2	54	2	1	2	1	2	2	2	2	2		1	2	.	.	.	2	.	.	.	2	1	.	2	2	2	2	2	1	8	1	2	2	1	1	1	160	100	.	2	.	2	.	.	.	2	.	.
913	2	50	4	4	2	1	2	2	2	2	2		2	2	.	.	.	2	.	.	.	2	3	3	2	2	2	1	1	1	1	1	2	2	1	1	1	140	100	3	2	.	2	.	.	.	2	.	.
914	2	58	5	1	2	2	1	2	2	2	2		3	2	.	.	.	2	.	.	.	2	3	3	2	2	2	1	1	1	6	2	2	2	1	2	.	.	.	.	2	.	2	.	.	.	2	.	.
915	1	58	2	1	2	2	2	2	2	1	2		2	1	20	20	.	2	.	.	.	3	1	.	2	2	.	.	.	.	.	.	.	.	2	3	.	.	.	.	3	.	3	.	.	.	3	.	.
916	1	58	3	1	1	2	2	2	2	2	2		2	1	20	20	.	2	.	.	.	2	3	2	1	1	3	.	.	.	.	.	.	.	1	2	.	.	.	.	2	.	2	.	.	.	.	.	.
917	1	56	3	1	1	2	2	2	2	2	2		1	1	30	20	.	1	20	5	10	2	1	.	1	2	4	.	.	.	.	.	.	.	2	.	.	.	.	.	2	.	2	.	.	.	2	.	.
918	2	64	2	1	1	2	2	2	2	2	2		1	2	.	.	.	2	.	.	.	1	4	1	2	2	.	4	4	1	12	1	.	.	1	1	2	200	110	.	3	.	2	.	.	.	3	.	.
919	2	68	1	4	2	1	2	2	2	2	2		1	2	.	.	.	2	.	.	.	2	3	2	3	1	2	4	3	1	15	1	3	3	2	1	6	240	.	.	3	.	3	.	.	.	3	.	.
920	2	52	2	1	2	2	2	2	1	2	2		3	2	.	.	.	2	.	.	.	3	2	2	1	2	2	1	1	2	.	2	2	2	1	1	3	.	.	1	2	.	2	.	.	.	2	.	.
921	2	53	3	1	2	1	2	2	2	2	2		3	2	.	.	.	2	.	.	.	2	1	.	2	2	2	1	1	1	3	1	3	3	2	.	.	.	.	.	2	.	2	.	.	.	2	.	.
922	2	53	3	1	2	2	2	2	2	2	2		.	2	.	.	.	2	.	.	.	2	4	2	2	2	2	2	2	1	10	1	3	3	1	2	.	.	.	.	2	.	2	.	.	.	2	.	.
923	1	68	4	1	2	2	1	2	2	2	2		3	2	.	.	.	2	.	.	.	2	3	3	2	2	3	.	.	.	.	.	.	.	1	1	9	180	100	1	2	.	2	.	.	.	2	.	.
924	2	72	3	1	2	2	1	2	2	2	2		1	2	.	.	.	2	.	.	.	2	3	2	2	1	1	7	5	1	30	3	2	2	1	1	3	153	96	1	2	.	2	.	.	.	2	.	.
925	2	56	3	1	2	2	2	2	1	2	2		2	2	.	.	.	2	.	.	.	2	3	3	3	2	2	4	2	1	16	3	2	2	1	2	.	.	.	.	2	.	2	.	.	.	2	.	.
926	2	73	1	1	2	1	2	2	2	2	2		1	2	.	.	.	2	.	.	.	2	3	2	1	2	2	4	4	1	25	1	2	2	1	1	2	180	90	1	2	.	2	.	.	.	2	.	.
927	1	72	4	1	2	1	2	2	2	2	2		2	2	.	.	.	2	.	.	.	2	3	1	2	2	3	.	.	.	.	.	.	.	1	1	10	220	150	1	3	.	2	.	.	.	3	.	.
928	1	66	4	1	2	1	2	2	2	2	2		2	1	1	.	.	1	1	.	.	.	2	3	2	.	.	.	.	.	.	.	.	.	1	2	1	.	.	.	2	2	2	.	.	.	2	.	.
929	2	54	3	1	2	1	2	2	2	2	2		3	2	.	.	.	2	.	.	.	2	1	.	2	2	2	1	1	2	.	2	3	3	1	3	.	.	.	.	2	.	2	.	.	.	2	.	.
930	2	73	1	1	2	1	2	2	2	2	2		1	2	.	.	.	2	.	.	.	2	3	2	3	3	2	6	4	1	30	3	2	2	2	1	20	.	.	1	2	.	2	.	.	.	3	.	.
931	1	76	3	1	2	1	2	2	2	2	2		2	2	.	.	.	2	.	.	.	1	3	3	2	2	3	.	.	.	.	.	.	.	1	2	.	.	.	.	2	.	2	.	.	.	2	.	.
932	2	53	2	3	2	1	2	2	2	2	2		2	2	.	.	.	1	10	1	8	2	3	3	3	3	3	1	1	1	2	1	2	2	1	1	8	150	90	3	1	8	2	.	.	.	2	.	.
933	2	59	2	1	2	1	2	2	2	2	2		1	2	.	.	.	2	.	.	.	1	3	2	1	1	2	3	2	1	7	1	2	2	1	1	1	.	.	3	2	.	2	.	.	.	2	.	.
934	1	79	.	1	2	2	1	2	2	2	2		.	2	.	.	.	2	.	.	.	1	3	2	3	2	2	.	.	.	.	.	.	.	2	.	.	.	.	.	2	.	2	.	.	.	2	.	.
935	2	70	3	4	1	2	2	2	2	2	2		1	2	.	.	.	2	.	.	.	2	3	3	2	3	1	5	4	1	25	2	2	2	1	1	8	140	80	1	2	.	2	.	.	.	2	.	.
936	2	59	2	1	1	2	2	2	2	2	2		1	2	.	.	.	2	.	.	.	2	3	2	2	3	1	3	2	1	13	2	2	2	1	1	5	180	.	1	2	.	2	.	.	.	2	.	.
937	2	81	1	4	2	2	2	2	1	2	2		5	2	.	.	.	1	3	1	.	2	3	3	3	2	1	9	9	1	30	1	2	2	1	2	.	.	.	.	2	.	2	.	.	.	2	.	.
938	2	59	3	1	2	1	2	2	2	2	2		2	2	.	.	.	2	.	.	.	2	3	2	3	3	2	2	.	1	7	1	2	2	1	1	1	195	125	2	2	.	2	.	.	.	2	.	.
939	2	59	3	1	2	2	1	2	2	2	2		1	2	.	.	.	1	40	1	4	2	1	.	3	3	1	3	2	1	10	2	2	2	1	1	3	190	70	1	2	.	2	.	.	.	2	.	.
940	2	67	4	1	2	1	2	2	2	2	2		3	2	.	.	.	2	.	.	.	1	2	2	3	3	2	2	.	1	10	2	2	2	1	1	30	160	70	1	3	.	2	.	.	.	2	.	.
941	2	78	1	4	2	1	2	2	2	2	2		1	2	.	.	.	2	.	.	.	1	1	.	2	2	1	6	6	1	20	3	2	2	1	1	10	175	100	1	2	.	2	.	.	.	2	.	.
942	1	65	7	1	2	1	2	2	2	2	2		3	3	20	20	3	1	40	1	.	1	3	2	2	2	3	.	.	.	.	.	.	.	1	1	30	120	90	3	3	.	2	.	.	.	2	.	.
943	2	60	2	1	2	2	2	2	1	2	2		1	2	.	.	.	2	.	.	.	2	1	.	2	1	1	3	3	1	12	2	2	2	1	2	.	.	.	.	2	.	2	.	.	.	1	10	.
944	2	55	3	1	2	1	2	2	2	2	2		1	2	.	.	.	2	.	.	.	2	1	.	2	2	2	2	1	1	1	1	1	2	1	3	.	.	.	.	2	.	2	.	.	.	2	.	.
945	2	39	6	1	2	1	2	2	2	2	2		3	2	.	.	.	2	.	.	.	1	1	.	3	2	2	0	0	1	7	.	.	.	1	1	3	160	100	1	3	.	2	.	.	.	2	.	.
946	2	52	3	1	2	2	1	2	2	2	2		1	2	.	.	.	2	.	.	.	2	3	2	2	2	4	2	2	2	.	3	2	2	1	2	.	.	.	.	2	.	1	19	3	.	2	.	.
947	1	63	3	1	2	1	2	2	2	2	2		1	1	40	10	.	1	40	4	.	1	1	.	1	1	2	.	.	.	.	.	.	.	1	1	.	145	90	3	2	.	2	.	.	.	2	.	.
948	2	65	2	1	2	1	2	2	2	2	2		2	2	.	.	.	2	.	.	.	2	3	3	3	3	1	2	2	1	13	1	2	2	2	.	.	.	.	.	2	.	2	.	.	.	2	.	.
949	1	76	3	1	2	1	2	2	2	2	2		2	2	.	.	.	2	.	.	.	2	3	2	3	2	3	.	.	.	.	.	.	.	1	2	.	.	.	.	2	.	2	.	.	.	2	.	.
950	1	53	4	1	2	2	2	2	2	2	2	_x001a__x001a_	2	1	25	20	.	1	20	3	.	3	3	3	3	2	4	.	.	.	.	.	.	.	2	3	.	.	.	.	2	.	2	.	.	.	2	.	.
951	1	59	3	1	2	1	2	2	2	2	2		2	2	.	.	.	2	.	.	.	2	3	2	2	2	3	.	.	.	.	.	.	.	1	1	50	160	130	1	2	.	2	.	.	.	2	.	.
952	2	66	1	1	1	2	2	2	2	2	2		1	2	.	.	.	2	.	.	.	2	1	.	3	2	2	4	4	1	16	1	2	2	.	2	.	.	.	.	3	.	2	.	.	.	2	.	.
953	1	69	3	3	2	1	2	2	2	2	2		2	1	40	10	.	2	.	.	.	2	3	3	2	2	2	.	.	.	.	.	.	.	1	2	.	.	.	.	2	.	2	.	.	.	2	.	.
954	2	69	5	1	1	2	2	2	2	2	2		1	2	.	.	.	2	.	.	.	2	3	2	2	2	4	3	2	1	30	1	2	2	1	2	.	.	.	.	2	.	2	.	.	.	2	.	.
955	1	44	4	1	2	1	2	2	2	2	2		3	1	20	20	.	1	20	2	.	2	3	2	1	1	3	.	.	.	.	.	.	.	1	1	8	210	100	1	2	.	2	.	.	.	2	.	.
956	2	57	5	1	2	2	1	2	2	2	2		1	2	.	.	.	2	.	.	.	2	4	2	2	2	2	3	1	1	10	2	2	2	1	1	5	166	81	1	2	.	2	.	.	.	2	.	.
957	2	64	2	1	2	1	2	2	2	2	2		1	2	.	.	.	2	.	.	.	2	1	.	2	2	2	2	2	1	18	1	2	2	1	1	5	152	90	.	2	.	2	.	.	.	1	5	.
958	2	67	2	1	2	1	2	2	2	2	2		3	2	.	.	.	2	.	.	.	2	3	2	3	3	1	3	3	1	27	1	2	2	1	2	.	.	.	.	2	.	2	.	.	.	2	.	.
959	1	78	3	1	2	1	2	2	2	2	2		2	2	.	.	.	2	.	.	.	2	3	2	1	2	3	.	.	.	.	.	.	.	1	1	10	150	60	1	2	.	2	.	.	.	2	.	.
960	2	54	3	1	1	2	2	2	2	2	2		3	2	.	.	.	2	.	.	.	2	3	2	3	2	3	1	1	1	6	1	2	2	1	2	.	.	.	.	2	.	2	.	.	.	2	.	.
961	2	74	2	1	2	2	2	2	2	2	2		3	2	.	.	.	2	.	.	.	2	1	.	2	3	2	6	4	1	30	2	2	2	1	1	10	200	110	1	2	.	2	.	.	.	2	.	.
962	2	78	2	4	2	2	2	2	1	2	2		1	2	.	.	.	1	40	1	.	2	1	.	2	1	2	6	5	1	39	3	3	3	1	1	1	170	.	2	2	.	2	.	.	.	1	30	9
963	2	45	4	1	2	1	2	2	2	2	2		2	2	.	.	.	2	.	.	.	2	3	2	1	1	1	1	1	2	.	1	2	2	1	2	.	.	.	.	2	.	2	.	.	.	2	.	.
964	2	70	2	1	2	2	1	2	2	2	2		1	2	.	.	.	2	.	.	.	2	3	2	3	3	2	4	.	1	30	1	2	2	1	2	.	.	.	.	2	.	2	.	.	.	1	3	9
965	2	64	2	1	2	1	2	2	2	2	2		2	2	.	.	.	2	.	.	.	2	3	2	3	2	2	3	3	1	16	1	2	2	2	3	.	.	.	.	2	.	2	.	.	.	1	.	.
966	2	73	1	4	1	2	2	2	2	2	2		2	2	.	.	.	2	.	.	.	2	3	2	1	3	2	.	.	.	.	.	.	.	1	1	5	180	70	3	2	.	2	.	.	.	2	.	.
967	1	60	2	1	2	2	1	2	2	2	2		.	2	.	.	.	2	.	.	.	2	3	3	2	1	2	.	.	.	.	.	.	.	2	.	.	.	.	.	2	.	2	.	.	.	2	.	.
968	1	59	3	1	2	1	2	2	2	2	2		2	2	.	.	.	2	.	.	.	2	3	2	2	2	2	.	.	.	.	.	.	.	1	2	.	.	.	.	2	.	2	.	.	.	2	.	.
969	2	50	3	1	1	2	2	2	2	2	2		1	2	.	.	.	2	.	.	.	2	1	.	2	2	2	1	1	2	.	2	2	2	1	2	.	.	.	.	2	.	2	.	.	.	2	.	.
970	2	62	7	1	2	1	2	2	2	2	2		3	2	.	.	.	2	.	.	.	2	1	1	1	2	2	4	2	1	17	1	2	2	1	1	5	190	110	1	2	.	.	.	.	.	2	.	.
971	1	53	4	1	2	1	2	2	2	2	2		1	2	.	.	.	2	.	.	.	2	3	3	1	2	4	.	.	.	.	.	.	.	1	2	.	.	.	.	2	.	2	.	.	.	2	.	.
972	1	69	5	1	2	1	2	2	2	2	2		3	2	.	.	.	2	.	.	.	2	3	2	2	2	3	.	.	.	.	.	.	.	1	1	2	130	99	.	2	.	1	2	1	.	2	.	.
973	1	45	3	1	2	1	2	2	2	2	2		2	2	.	.	.	1	20	3	.	3	2	.	2	2	3	.	.	.	.	.	.	.	2	.	.	.	.	.	2	.	2	.	.	.	2	.	.
974	1	42	4	1	2	1	2	2	2	2	2		2	2	.	.	.	1	20	.	.	3	4	1	2	2	3	.	.	.	.	.	.	.	1	2	.	.	.	.	2	.	2	.	.	.	3	.	.
975	2	66	2	1	2	2	2	2	1	2	2		1	2	.	.	.	2	.	.	.	2	3	3	2	2	2	6	5	1	20	1	2	2	1	2	.	.	.	.	2	.	2	.	.	.	3	.	.
976	1	73	5	1	2	2	2	2	1	2	2		1	1	27	.	.	2	.	.	.	2	3	2	2	2	2	.	.	.	.	.	.	.	1	2	.	.	.	.	2	.	2	.	.	.	2	.	.
977	2	54	1	1	2	1	2	2	2	2	2		2	2	.	.	.	2	.	.	.	3	1	.	2	1	4	4	2	1	2	3	2	2	1	1	2	180	.	1	2	.	2	.	.	.	2	.	.
978	2	68	1	1	2	2	2	2	1	2	2		1	2	.	.	.	2	.	.	.	3	1	.	2	2	2	6	5	1	10	3	3	3	2	3	.	.	.	.	2	.	2	.	.	.	2	.	.
979	2	68	1	1	1	2	2	2	2	2	2		1	2	.	.	.	2	.	.	.	2	3	3	2	3	2	7	5	1	20	1	2	2	1	1	2	187	84	2	2	.	2	.	.	.	2	.	.
980	2	69	1	1	2	1	2	2	2	2	2		1	2	.	.	.	2	.	.	.	2	3	2	3	2	2	5	5	1	4	3	2	2	1	1	3	250	140	1	2	.	2	.	.	.	2	.	.
981	1	71	2	1	2	2	2	2	1	2	2		2	1	30	1	15	2	.	.	.	4	2	3	3	3	3	.	.	.	.	.	.	.	1	2	.	.	.	.	2	.	2	.	.	.	2	.	.
982	2	66	2	1	2	2	2	2	1	2	2		2	2	.	.	.	2	.	.	.	3	1	4	3	3	.	6	5	1	7	2	2	2	1	1	55	200	100	1	2	.	2	.	.	.	3	.	.
983	2	55	1	1	2	2	2	2	1	2	2		1	2	.	.	.	2	.	.	.	3	1	2	2	2	2	2	2	2	.	1	2	2	2	.	.	.	.	.	3	.	2	.	.	.	2	.	.
984	2	58	2	1	2	1	2	2	2	2	2		1	2	.	.	.	2	.	.	.	2	3	2	2	2	2	5	5	1	10	1	2	2	2	.	.	.	.	.	2	.	2	.	.	.	2	.	.
985	1	61	2	1	2	1	2	2	2	2	2		1	1	40	20	.	3	20	2	3	1	1	.	3	3	2	.	.	.	.	.	.	.	2	1	3	200	101	2	2	.	1	2	1	2	3	.	9
986	1	71	2	4	2	2	2	2	1	2	2		1	1	50	6	.	1	1	2	10	3	1	1	1	2	4	.	.	.	.	.	.	.	1	2	.	.	.	.	2	.	2	.	.	.	2	.	.
987	1	59	2	1	2	1	2	2	2	2	2		1	1	40	3	.	1	40	1	.	3	3	3	1	2	4	.	.	.	.	.	.	.	2	.	.	.	.	.	2	.	2	.	.	.	2	.	.
988	2	59	1	1	2	2	2	2	2	2	1		1	2	.	.	.	2	.	.	.	2	1	.	2	3	2	4	3	1	10	3	3	3	1	2	.	.	.	.	2	.	2	.	.	.	2	.	.
989	1	58	6	1	2	1	2	2	2	2	2		2	2	.	.	.	1	30	3	.	3	3	3	2	1	4	.	.	.	.	.	.	.	2	2	.	.	.	.	2	.	2	.	.	.	2	.	.
990	1	57	3	1	2	1	2	2	2	2	2		3	2	.	.	.	2	.	.	.	3	1	.	2	2	3	.	.	.	.	.	.	.	2	2	.	.	.	.	2	.	2	.	.	.	2	.	.
991	1	57	3	1	2	1	2	2	2	2	2		2	2	.	.	.	1	10	1	4	2	4	2	2	2	2	.	.	.	.	.	.	.	1	1	6	160	111	1	2	.	2	.	.	.	2	.	.
992	1	60	6	1	2	1	2	2	2	2	2		2	2	.	.	.	2	.	.	.	3	3	2	3	2	2	.	.	.	.	.	.	.	1	1	6	150	90	1	2	.	2	.	.	.	1	30	1
993	1	57	3	1	2	1	2	2	2	2	2		2	1	2	8	20	1	10	5	.	4	1	.	2	2	4	.	.	.	.	.	.	.	1	2	.	.	.	.	2	.	2	.	.	.	2	.	.
994	1	57	3	1	2	1	2	2	2	2	2		2	1	30	20	.	1	30	6	.	4	1	.	2	2	2	.	.	.	.	.	.	.	2	3	.	.	.	.	2	.	2	.	.	.	2	.	.
995	1	59	3	1	2	1	2	2	2	2	2		2	2	.	.	.	2	.	.	.	1	1	.	2	2	3	.	.	.	.	.	.	.	1	2	.	.	.	.	2	.	2	.	.	.	2	.	.
996	1	43	3	1	2	1	2	2	2	2	2		2	1	22	20	.	1	20	1	.	2	3	1	1	1	3	.	.	.	.	.	.	.	2	3	.	.	.	.	2	.	2	.	.	.	2	.	.
997	1	58	3	1	2	1	2	2	2	2	2		2	1	30	30	.	2	.	.	.	3	1	.	2	1	3	.	.	.	.	.	.	.	2	3	.	.	.	.	2	.	2	.	.	.	3	.	.
998	2	43	4	1	2	1	2	2	2	2	2		1	2	.	.	.	2	.	.	.	2	1	.	2	2	2	1	1	2	.	1	2	2	1	1	1	155	90	1	2	.	2	.	.	.	2	.	.
999	1	57	3	1	2	1	2	2	2	2	2		2	1	40	20	.	1	30	4	.	3	3	2	2	2	2	.	.	.	.	.	.	.	1	2	.	.	.	.	2	.	2	.	.	.	2	.	.
1000	1	55	3	1	2	2	2	2	1	2	2		2	1	20	5	.	1	20	3	.	3	3	3	3	3	4	.	.	.	.	.	.	.	1	2	.	.	.	.	2	.	2	.	.	.	2	.	.
1001	1	47	4	1	2	2	2	2	1	2	2		2	2	.	.	.	2	.	.	.	1	3	2	1	2	3	.	.	.	.	.	.	.	1	2	.	.	.	.	2	.	2	.	.	.	2	.	.
1002	1	59	6	1	2	1	2	2	2	2	2		1	2	.	.	.	2	.	.	.	2	1	.	3	2	3	.	.	.	.	.	.	.	1	2	.	.	.	.	2	.	2	.	.	.	1	20	1
1003	1	57	3	1	2	1	2	2	2	2	2		2	1	30	20	.	1	20	3	.	2	1	.	2	2	4	.	.	.	.	.	.	.	1	2	.	.	.	.	2	.	2	.	.	.	2	.	.
1004	1	59	3	1	2	1	2	2	2	2	2		2	2	.	.	.	2	.	.	.	3	1	.	1	2	4	.	.	.	.	.	.	.	1	1	20	130	90	3	2	.	2	.	.	.	1	20	1
1005	1	42	4	1	2	1	2	2	2	2	2		1	1	10	10	.	2	.	.	.	3	1	.	1	1	2	.	.	.	.	.	.	.	1	1	20	140	80	3	2	.	2	.	.	.	2	.	.
1006	1	45	6	1	2	1	2	2	2	2	2		3	2	.	.	.	2	.	.	.	2	4	2	3	2	4	.	.	.	.	.	.	.	1	1	2	150	95	1	2	.	2	.	.	.	2	.	.
1007	1	42	5	1	2	2	2	2	1	2	1		3	2	.	.	.	2	.	.	.	2	2	2	2	2	2	.	.	.	.	.	.	.	2	2	.	.	.	.	2	.	2	.	.	.	2	.	.
1008	1	67	4	1	1	2	2	2	2	2	2		2	2	.	.	.	3	10	5	4	2	3	3	2	1	4	.	.	.	.	.	.	.	2	2	.	.	.	.	2	.	2	.	.	.	2	.	.
1009	1	45	3	1	2	1	2	2	1	2	2		1	1	20	20	1	2	.	.	.	4	1	.	2	2	3	.	.	.	.	.	.	.	2	3	.	.	.	.	2	.	2	.	.	.	2	.	.
1010	1	54	3	1	2	1	2	2	2	2	2		2	1	37	10	.	2	.	.	.	3	1	.	1	2	3	.	.	.	.	.	.	.	2	2	.	.	.	.	2	.	2	.	.	.	2	.	.
1011	1	39	4	1	2	1	2	2	2	2	2		2	1	12	20	.	1	10	3	.	4	1	.	2	2	4	.	.	.	.	.	.	.	1	2	.	.	.	.	2	.	2	.	.	.	2	.	.
1012	1	54	3	1	2	1	2	2	2	2	2		2	2	.	.	.	2	.	.	.	3	3	2	2	2	3	.	.	.	.	.	.	.	1	2	.	.	.	.	2	.	2	.	.	.	2	.	.
1013	1	59	6	1	2	1	2	2	2	2	2		2	1	40	20	.	1	40	2	.	1	1	.	1	1	2	.	.	.	.	.	.	.	1	3	.	.	.	.	3	.	3	.	.	.	3	.	.
1014	1	55	6	1	2	2	2	2	2	2	2		2	1	15	20	3	1	15	10	3	4	1	.	2	1	3	.	.	.	.	.	.	.	1	2	.	.	.	.	2	.	2	.	.	.	2	.	.
1015	1	49	2	1	2	1	1	2	2	1	2		1	1	30	20	.	1	10	1	.	3	1	.	1	1	2	.	.	.	.	.	.	.	2	2	.	.	.	.	2	.	2	.	.	.	2	.	.
1016	2	39	4	1	2	1	2	2	2	2	2		1	2	.	.	.	2	.	.	.	2	4	1	2	1	2	2	2	2	.	1	2	2	2	2	.	.	.	.	2	.	2	.	.	.	2	.	.
1017	1	39	6	1	2	1	2	2	2	2	2		2	1	14	20	.	1	5	2	.	4	1	.	2	2	3	.	.	.	.	.	.	.	1	2	.	.	.	.	2	.	2	.	.	.	2	.	.
1018	1	55	2	1	2	1	2	2	2	2	2		2	1	40	15	.	1	40	2	.	2	3	2	1	1	4	.	.	.	.	.	.	.	1	2	.	.	.	.	2	.	2	.	.	.	2	.	.
1019	1	45	4	1	1	2	2	2	2	2	2		2	2	.	.	.	1	20	1	.	2	1	.	2	2	3	.	.	.	.	.	.	.	1	1	3	130	95	1	2	.	2	.	.	.	2	.	.
1020	1	58	7	1	2	1	2	2	2	2	2		2	2	.	.	.	1	40	2	.	2	1	.	3	3	1	.	.	.	.	.	.	.	1	1	1	140	80	3	2	.	2	.	.	.	2	.	.
1021	1	50	3	3	2	1	2	2	2	2	2		1	1	30	20	.	1	30	7	.	2	1	.	2	2	3	.	.	.	.	.	.	.	2	.	.	.	.	.	2	.	2	.	.	.	2	.	.
1022	2	45	4	1	2	1	2	2	2	2	2		2	2	.	.	.	2	.	.	.	1	3	2	3	2	2	1	1	2	.	1	2	2	2	2	.	.	.	.	2	.	2	.	.	.	2	.	.
1023	2	42	6	1	2	2	1	2	2	2	2		2	2	.	.	.	2	.	.	.	2	1	.	3	2	2	1	1	2	.	1	2	2	2	2	.	.	.	.	2	.	2	.	.	.	1	10	2
1024	1	41	7	1	2	1	2	2	2	2	2		3	2	.	.	.	2	.	.	.	2	4	2	2	2	2	.	.	.	.	.	.	.	2	2	.	.	.	.	2	.	2	.	.	.	2	.	.
1025	2	42	3	1	2	1	2	2	2	2	2		3	2	.	.	.	2	.	.	.	3	1	.	3	2	2	2	1	2	.	1	2	2	2	.	.	.	.	.	2	.	2	.	.	.	2	.	.
1026	1	48	4	1	2	1	2	2	2	2	2		3	1	3	3	.	1	10	2	.	3	4	1	1	1	2	.	.	.	.	.	.	.	1	2	.	.	.	.	2	.	2	.	.	.	2	.	.
1027	1	47	4	1	2	1	2	2	2	2	2		2	1	10	5	.	2	.	.	.	3	1	.	1	1	3	.	.	.	.	.	.	.	1	1	2	150	100	3	2	.	2	.	.	.	2	.	.
1028	2	39	4	1	2	1	2	2	2	2	2		3	2	.	.	.	2	.	.	.	3	1	.	2	2	2	3	1	2	.	1	2	2	2	.	.	.	.	.	2	.	2	.	.	.	2	.	.
1029	1	43	3	1	2	2	2	2	1	2	1		1	2	.	.	.	2	.	.	.	4	1	.	2	3	.	.	.	.	.	.	.	.	1	1	1	140	90	2	2	.	2	.	.	.	2	.	.
1030	1	45	4	1	2	1	2	2	1	2	2		2	1	15	20	8	2	.	.	.	3	4	.	3	2	.	.	.	.	.	.	.	.	1	1	1	140	90	2	2	.	2	.	.	.	2	.	.
1031	1	66	2	1	1	2	2	2	2	2	2		1	2	.	.	.	1	38	1	.	2	2	1	3	3	1	.	.	.	.	.	.	.	1	3	.	.	.	.	3	.	3	.	.	.	3	.	.
1032	1	49	3	1	2	1	2	2	1	2	2		2	1	40	20	.	2	.	.	.	3	1	.	2	1	4	.	.	.	.	.	.	.	1	1	10	145	106	1	2	.	2	.	.	.	2	.	.
1033	1	65	3	1	1	2	2	2	2	2	2		2	1	40	20	.	1	40	20	4	1	3	3	2	2	3	.	.	.	.	.	.	.	1	1	2	140	95	2	2	.	1	3	.	2	2	.	.
1034	2	42	3	1	2	1	2	2	2	2	2		2	2	.	.	.	2	.	.	.	3	1	.	2	3	3	2	1	2	.	2	2	2	2	3	.	.	.	.	2	.	2	.	.	.	2	.	.
1035	1	62	7	1	2	1	1	2	2	2	2		3	3	.	.	10	1	.	3	.	1	3	3	2	2	2	.	.	.	.	.	.	.	1	1	.	154	90	1	2	.	2	.	.	.	2	.	.
1036	2	50	4	1	2	1	2	2	2	2	2		3	2	.	.	.	2	.	.	.	3	1	.	1	3	4	1	1	1	1	1	2	2	1	2	.	.	.	.	2	.	2	.	.	.	2	.	.
1037	1	56	5	1	2	1	2	2	2	2	2		3	1	30	10	.	2	.	.	.	3	1	.	2	2	3	.	.	.	.	.	.	.	1	1	2	170	100	1	2	.	2	.	.	.	2	.	.
1038	2	57	5	1	2	1	2	2	2	2	2		2	2	.	.	.	2	.	.	.	2	3	3	3	3	2	4	2	1	5	1	2	2	1	1	14	170	100	1	2	.	2	.	.	.	2	.	.
1039	1	41	5	1	2	1	2	1	2	2	2		3	3	5	20	3	1	14	2	.	2	4	1	2	2	4	.	.	.	.	.	.	.	1	2	.	.	.	.	2	.	2	.	.	.	2	.	.
1040	1	67	7	1	2	1	2	2	2	2	2		3	1	40	10	.	2	.	.	.	1	3	2	2	2	3	.	.	.	.	.	.	.	1	1	3	170	100	1	2	.	2	.	.	.	2	.	.
1041	1	45	6	1	2	1	2	2	2	2	2		3	2	.	.	.	2	.	.	.	3	1	.	2	2	2	.	.	.	.	.	.	.	2	2	.	.	.	.	2	.	2	.	.	.	2	.	.
1042	1	40	7	1	2	1	2	2	2	2	2		4	2	.	.	.	2	.	.	.	1	4	.	3	2	3	.	.	.	.	.	.	.	2	2	.	.	.	.	2	.	2	.	.	.	2	.	.
1043	1	57	2	1	2	1	2	2	2	2	2		2	3	20	20	1	2	.	.	.	3	3	3	2	2	3	.	.	.	.	.	.	.	1	2	.	.	.	.	2	.	2	.	.	.	2	.	.
1044	1	60	7	1	2	1	2	2	2	2	2		4	3	10	10	16	2	.	.	.	2	3	2	1	2	3	.	.	.	.	.	.	.	1	1	40	160	110	1	2	.	2	.	.	.	2	.	.
1045	1	40	4	1	2	1	2	2	2	2	2		3	2	.	.	.	2	.	.	.	3	1	.	1	1	3	.	.	.	.	.	.	.	1	1	1	140	110	2	2	.	2	.	.	.	2	.	.
1046	1	63	3	1	2	1	2	2	2	2	2		2	2	.	.	.	2	.	.	.	2	3	2	1	2	3	.	.	.	.	.	.	.	1	1	38	220	120	1	2	.	2	.	.	.	2	.	.
1047	1	71	6	1	2	1	2	2	2	2	2		2	1	10	10	10	2	.	.	.	2	3	2	2	2	3	.	.	.	.	.	.	.	1	1	2	150	80	3	2	.	2	.	.	.	2	.	.
1048	1	62	2	1	2	1	2	2	2	2	2		2	2	.	.	.	2	.	.	.	1	4	.	1	1	4	.	.	.	.	.	.	.	1	1	.	150	80	3	2	.	2	.	.	.	2	.	.
1049	1	48	4	1	2	1	2	2	2	2	2		2	1	30	20	.	1	20	1	.	1	3	2	1	1	3	.	.	.	.	.	.	.	1	1	6	.	.	2	2	.	2	.	.	.	2	.	.
1050	1	57	3	1	2	1	2	2	2	2	2		2	1	37	10	.	1	30	1	.	2	4	1	2	2	3	.	.	.	.	.	.	.	1	2	.	.	.	.	2	.	2	.	.	.	2	.	.
1051	1	56	3	1	2	1	2	2	2	2	2		2	1	40	8	.	2	.	.	.	2	3	3	2	2	2	.	.	.	.	.	.	.	1	2	.	.	.	.	2	.	2	.	.	.	2	.	.
1052	1	65	3	1	2	1	2	2	2	2	2		2	2	.	.	.	1	30	4	10	2	3	2	2	2	2	.	.	.	.	.	.	.	1	1	25	200	140	1	1	7	2	.	.	.	2	.	.
1053	1	77	4	1	2	1	2	2	2	2	2		3	1	50	20	.	2	.	.	.	2	1	.	3	2	3	.	.	.	.	.	.	.	1	1	20	205	110	2	3	.	2	.	.	.	2	.	.
1054	1	62	2	1	2	1	2	2	2	2	2		2	1	10	20	15	2	.	.	.	2	3	2	2	2	3	.	.	.	.	.	.	.	2	2	.	.	.	.	2	.	2	.	.	.	2	.	.
1055	1	70	4	1	2	1	2	2	2	2	2		2	1	10	10	.	1	30	2	.	2	3	1	2	.	3	.	.	.	.	.	.	.	2	1	10	160	80	1	2	.	2	.	.	.	3	.	.
1056	1	70	4	1	2	1	2	2	2	2	2		2	2	.	.	.	2	.	.	.	3	4	2	2	2	2	.	.	.	.	.	.	.	1	2	.	.	.	.	2	.	2	.	.	.	2	.	.
1057	1	75	6	1	2	2	2	2	2	2	1		3	1	35	20	13	1	45	1	.	2	4	2	2	2	2	.	.	.	.	.	.	.	1	2	.	.	.	.	2	.	2	.	.	.	2	.	.
1058	1	67	4	1	2	1	2	2	2	2	2		3	1	2	2	40	1	.	.	.	2	4	2	2	2	3	.	.	.	.	.	.	.	1	1	5	150	90	2	2	.	2	.	.	.	2	.	.
1059	1	77	4	1	2	1	2	2	2	2	2		3	2	.	.	.	2	.	.	.	2	4	1	2	2	2	.	.	.	.	.	.	.	1	1	4	195	90	1	2	.	2	.	.	.	2	.	.
1060	1	73	3	1	2	1	2	2	2	2	2		2	2	.	.	.	2	.	.	.	2	4	1	3	2	1	.	.	.	.	.	.	.	1	2	.	.	.	.	2	.	2	.	.	.	2	.	.
1061	1	56	3	1	2	1	2	2	2	2	2		3	2	.	.	.	1	20	1	.	2	1	.	2	2	3	.	.	.	.	.	.	.	1	2	.	.	.	.	2	.	2	.	.	.	2	.	.
1062	1	56	2	1	2	1	2	2	2	2	2		3	1	20	20	.	1	20	2	.	2	3	3	2	2	4	.	.	.	.	.	.	.	1	1	2	180	140	2	2	.	2	.	.	.	2	.	.
1063	1	73	4	1	2	2	2	2	2	2	1		3	1	10	10	.	2	.	.	.	2	3	3	3	2	4	.	.	.	.	.	.	.	2	2	.	.	.	.	2	.	1	11	1	2	3	.	.
1064	1	55	2	1	2	1	2	2	2	2	2		2	1	30	10	.	1	30	1	.	2	1	.	2	2	2	.	.	.	.	.	.	.	1	2	.	.	.	.	2	.	2	.	.	.	2	.	.
1065	1	62	2	1	2	1	2	2	2	2	2		2	1	30	22	.	1	30	4	.	2	3	2	2	1	3	.	.	.	.	.	.	.	1	2	.	.	.	.	2	.	2	.	.	.	2	.	.
1066	1	67	2	1	2	1	2	2	2	2	2		3	1	20	60	9	2	.	.	.	2	1	.	1	1	3	.	.	.	.	.	.	.	1	1	5	160	.	1	2	.	2	.	.	.	2	.	.
1067	1	75	4	1	2	2	1	2	2	2	2		3	1	15	40	25	2	.	.	.	2	3	3	2	2	2	.	.	.	.	.	.	.	1	1	25	160	.	1	2	.	1	8	1	2	2	.	.
1068	1	75	7	1	2	1	2	2	2	2	2		2	2	.	.	.	2	.	.	.	2	3	2	3	3	3	.	.	.	.	.	.	.	1	1	5	150	70	2	2	.	1	8	1	2	2	.	.
1069	1	71	4	1	2	1	2	2	2	2	2		3	2	.	.	.	2	.	.	.	2	4	1	1	2	3	.	.	.	.	.	.	.	1	2	.	.	.	.	2	.	2	.	.	.	2	.	.
1070	1	60	2	1	2	1	2	2	2	2	2		2	2	.	.	.	1	12	3	1	3	4	1	2	2	3	.	.	.	.	.	.	.	1	1	3	160	90	1	3	.	3	.	.	.	1	.	9
1071	1	72	7	1	2	1	2	2	2	2	2		3	2	.	.	.	2	.	.	.	2	4	2	2	2	3	.	.	.	.	.	.	.	1	2	.	.	.	.	2	.	2	.	.	.	2	.	.
1072	1	38	3	1	2	1	2	2	2	2	2		1	1	20	20	.	2	.	.	.	3	1	.	2	2	4	.	.	.	.	.	.	.	1	1	6	219	149	1	2	.	2	.	.	.	2	.	.
1073	1	45	7	1	2	2	1	2	2	2	2		3	2	.	.	.	2	.	.	.	4	1	.	3	2	2	.	.	.	.	.	.	.	1	1	3	200	.	1	2	.	2	.	.	.	2	.	.
1074	1	51	3	1	2	1	2	2	2	2	2		2	1	25	15	.	1	25	3	.	2	1	.	1	2	2	.	.	.	.	.	.	.	1	1	10	180	.	2	2	.	1	1	1	2	2	.	.
1075	2	49	4	4	2	2	1	2	2	2	2		3	2	.	.	.	2	.	.	.	2	1	.	2	2	3	3	1	2	.	1	2	2	1	2	.	.	.	.	2	.	2	.	.	.	2	.	.
1076	2	54	3	1	2	1	2	2	2	2	2		2	2	.	.	.	2	.	.	.	2	3	2	2	2	2	2	1	1	2	1	2	2	1	1	3	150	100	1	2	.	2	.	.	.	2	.	.
1077	2	47	2	1	2	1	2	2	2	2	2		2	2	.	.	.	2	.	.	.	3	1	.	1	2	1	1	1	2	.	1	2	2	1	2	.	.	.	.	2	.	2	.	.	.	2	.	.
1078	1	49	6	1	2	1	2	2	2	2	2		3	1	30	20	.	1	2	.	.	1	1	.	1	1	3	.	.	.	.	.	.	.	1	1	1	140	90	3	2	.	2	.	.	.	2	.	.
1079	2	42	3	1	2	1	2	2	2	2	2		2	2	.	.	.	2	.	.	.	3	3	1	3	2	2	2	1	2	.	1	2	2	2	2	.	.	.	.	2	.	2	.	.	.	2	.	.
1080	1	45	3	1	2	1	2	2	2	2	2		2	1	20	10	.	2	.	.	.	2	1	.	2	2	4	.	.	.	.	.	.	.	2	3	.	.	.	.	2	.	2	.	.	.	2	.	.
1081	1	71	7	1	2	1	2	2	2	2	2		2	3	10	10	10	2	.	.	.	2	3	2	2	2	3	.	.	.	.	.	.	.	1	1	5	180	95	1	2	.	2	.	.	.	2	.	.
1082	1	73	7	1	2	1	2	2	2	2	2		3	3	.	.	12	2	.	.	.	1	1	.	1	2	3	.	.	.	.	.	.	.	1	1	5	160	75	2	2	.	2	.	.	.	2	.	.
1083	1	68	3	1	2	1	2	2	2	2	2		2	2	.	.	.	2	.	.	.	1	3	3	3	2	3	.	.	.	.	.	.	.	1	1	3	170	100	1	2	.	2	.	.	.	2	.	.
1084	1	69	5	1	2	2	2	2	2	2	1		2	3	10	20	10	2	.	.	.	2	3	2	2	2	3	.	.	.	.	.	.	.	1	1	10	180	.	1	2	.	2	.	.	.	2	.	.
1085	1	66	3	1	2	1	2	2	2	2	2		2	3	3	3	6	1	20	1	.	2	3	1	1	1	3	.	.	.	.	.	.	.	1	2	.	.	.	.	2	.	2	.	.	.	1	30	2
1086	1	70	2	1	2	1	2	2	2	2	2		2	1	10	20	.	1	20	1	.	2	3	3	2	2	4	.	.	.	.	.	.	.	2	2	.	.	.	.	2	.	2	.	.	.	2	.	.
1087	1	62	3	1	2	1	2	2	2	2	2		2	1	45	20	.	1	30	2	.	2	4	2	1	1	3	.	.	.	.	.	.	.	1	2	.	.	.	.	2	.	2	.	.	.	2	.	.
1088	2	48	6	1	2	1	2	2	2	2	2		3	2	.	.	.	2	.	.	.	2	1	.	2	2	2	4	1	2	.	1	2	2	1	1	1	135	90	3	2	.	2	.	.	.	2	.	.
1089	1	40	6	1	2	1	2	2	2	2	2		2	2	.	.	.	2	.	.	.	3	1	.	3	1	3	.	.	.	.	.	.	.	1	2	.	.	.	.	2	.	2	.	.	.	2	.	.
1090	1	62	2	1	2	1	2	2	2	2	2		2	3	20	40	6	1	40	1	.	2	3	2	2	3	1	.	.	.	.	.	.	.	2	2	.	.	.	.	2	.	2	.	.	.	2	.	.
1091	1	69	2	1	2	1	2	2	2	2	2		2	1	40	20	.	2	.	.	.	2	3	3	2	2	3	.	.	.	.	.	.	.	1	1	20	180	100	1	2	.	2	.	.	.	2	.	.
1092	1	72	2	1	2	1	2	2	2	2	2		3	1	30	20	.	2	.	.	.	2	3	2	1	1	3	.	.	.	.	.	.	.	1	2	.	.	.	.	2	.	2	.	.	.	2	.	.
1093	1	72	4	1	2	1	2	2	2	2	2		2	3	40	15	5	3	30	2	5	1	4	1	2	2	2	.	.	.	.	.	.	.	1	1	30	180	90	1	1	20	2	.	.	.	3	.	.
1094	1	75	4	1	2	1	2	2	2	2	2		3	2	.	.	.	2	.	.	.	1	2	2	1	1	2	.	.	.	.	.	.	.	1	1	18	180	.	1	2	.	2	.	.	.	2	.	.
1095	1	77	3	1	2	1	2	2	2	2	2		3	2	.	.	.	1	3	1	.	3	3	2	2	2	2	.	.	.	.	.	.	.	1	2	.	.	.	.	1	3	2	.	.	.	2	.	.
1096	1	63	2	1	2	1	2	2	2	2	2		2	2	.	.	.	1	40	5	.	2	4	2	2	2	3	.	.	.	.	.	.	.	1	2	.	.	.	.	2	.	2	.	.	.	2	.	.
1097	2	63	4	1	2	1	2	2	2	2	2		2	2	.	.	.	2	.	.	.	2	3	2	3	2	3	2	2	1	8	1	3	2	1	1	2	150	90	2	3	.	2	.	.	.	2	.	.
1098	1	67	7	1	2	1	2	2	2	2	2		2	2	.	.	.	2	.	.	.	2	3	2	2	2	3	.	.	.	.	.	.	.	1	1	27	180	100	1	2	.	2	.	.	.	2	.	.
1099	1	69	2	1	2	2	1	2	2	2	2		3	2	.	.	.	2	.	.	.	2	3	2	2	2	4	.	.	.	.	.	.	.	2	2	.	.	.	.	2	.	1	7	2	2	2	.	.
1100	1	55	3	1	2	1	2	2	2	2	2		2	2	.	.	.	2	.	.	.	2	2	2	3	2	4	.	.	.	.	.	.	.	1	1	2	170	90	1	2	.	2	.	.	.	2	.	.
1101	1	64	5	1	2	1	2	2	2	2	2		3	1	20	20	.	1	20	.	.	2	3	2	1	1	2	.	.	.	.	.	.	.	1	1	10	.	.	1	2	.	2	.	.	.	2	.	.
1102	1	66	2	1	2	1	2	2	2	2	2		1	1	1	7	.	2	.	.	.	2	3	3	1	1	4	.	.	.	.	.	.	.	1	2	.	.	.	.	2	.	2	.	.	.	2	.	.
1103	1	60	2	2	2	1	2	2	2	2	2		2	2	.	.	.	2	.	.	.	2	3	2	2	2	3	.	.	.	.	.	.	.	1	2	.	.	.	.	2	.	2	.	.	.	2	.	.
1104	1	63	2	1	2	1	2	2	2	2	2		2	2	.	.	.	3	3	2	10	2	3	2	2	2	3	.	.	.	.	.	.	.	1	2	.	.	.	.	2	.	2	.	.	.	2	.	.
1105	1	60	2	1	2	1	2	2	2	2	2		2	2	.	.	.	2	.	.	.	2	1	.	2	2	3	.	.	.	.	.	.	.	2	2	.	.	.	.	2	.	2	.	.	.	2	.	.
1106	1	72	6	4	2	1	2	2	2	2	2		2	3	15	20	14	3	30	1	5	2	3	3	2	2	2	.	.	.	.	.	.	.	1	1	2	150	70	1	2	.	2	.	.	.	2	.	.
1107	1	53	5	1	2	1	2	2	2	2	2		2	1	38	40	.	2	.	.	.	2	3	2	1	2	2	.	.	.	.	.	.	.	1	1	1	150	90	1	2	.	2	.	.	.	2	.	.
1108	2	75	3	1	2	2	2	2	2	2	1		2	2	.	.	.	2	.	.	.	2	3	3	1	2	3	0	0	.	.	.	.	.	1	1	20	200	110	1	2	.	1	5	1	2	2	.	.
1109	1	63	5	1	2	1	2	2	2	2	2		3	1	30	20	.	3	15	2	1	2	4	2	1	1	4	.	.	.	.	.	.	.	1	2	.	.	.	.	2	.	2	.	.	.	2	.	.
1110	1	54	3	1	2	2	2	2	1	2	2		5	1	35	10	.	2	.	.	.	3	1	.	2	1	3	.	.	.	.	.	.	.	2	.	.	.	.	.	2	.	2	.	.	.	2	.	.
1111	1	56	2	1	2	1	2	2	2	2	2		3	1	20	10	.	2	.	.	.	2	4	2	2	2	1	.	.	.	.	.	.	.	2	3	.	.	.	.	3	.	2	.	.	.	3	.	.
1112	1	55	5	1	2	1	2	2	2	2	2		2	1	4	2	.	2	.	.	.	2	4	1	2	2	3	.	.	.	.	.	.	.	1	1	6	165	100	2	2	.	2	.	.	.	2	.	.
1113	1	71	3	1	2	1	2	2	2	2	2		2	1	30	25	.	2	.	.	.	2	1	.	1	1	2	.	.	.	.	.	.	.	1	1	3	150	80	1	2	.	2	.	.	.	2	.	.
1114	1	79	2	4	2	1	2	2	2	2	2		2	2	.	.	.	2	.	.	.	2	3	3	3	2	3	.	.	.	.	.	.	.	1	1	20	150	90	1	2	.	2	.	.	.	2	.	.
1115	1	64	3	1	2	1	2	2	2	2	2		2	2	.	.	.	3	.	.	5	2	3	2	1	2	2	.	.	.	.	.	.	.	1	1	10	160	.	1	2	.	2	.	.	.	2	.	.
1116	1	59	2	1	2	1	2	2	2	2	2		3	1	20	20	.	3	20	15	1	2	1	3	2	2	3	.	.	.	.	.	.	.	1	1	.	160	80	2	3	.	2	.	.	.	2	.	.
1117	1	60	5	1	2	1	2	2	2	2	2		2	3	20	20	20	1	40	5	.	2	3	2	1	2	3	.	.	.	.	.	.	.	1	1	2	100	150	2	3	.	2	.	.	.	2	.	.
1118	2	58	2	1	2	1	2	2	2	2	2		3	2	.	.	.	2	.	.	.	2	3	2	2	2	2	2	1	1	8	1	2	2	1	1	10	190	.	1	2	.	2	.	.	.	2	.	.
1119	2	59	4	1	2	1	2	2	2	2	2		2	2	.	.	.	2	.	.	.	2	3	2	3	3	2	4	1	1	8	1	2	2	1	1	8	150	80	2	2	.	2	.	.	.	2	.	.
1120	2	64	3	1	2	1	2	2	2	2	2		3	1	25	10	.	3	5	1	10	2	3	2	2	2	2	.	.	.	.	.	.	.	1	1	20	160	90	1	2	.	2	.	.	.	2	.	.
1121	2	54	2	1	2	2	1	2	2	2	2		2	2	.	.	.	2	.	.	.	2	1	.	2	2	2	1	1	1	1	1	2	2	1	2	.	.	.	.	2	.	2	.	.	.	2	.	.
1122	1	62	2	1	2	1	2	2	2	2	2		3	1	35	20	.	1	35	3	.	2	3	2	1	1	3	.	.	.	.	.	.	.	1	1	4	180	130	.	2	.	2	.	.	.	2	.	.
1123	2	67	3	1	2	1	2	2	2	2	2		2	2	.	.	.	2	.	.	.	2	3	3	1	2	2	4	3	1	11	1	2	2	1	2	.	.	.	.	2	.	2	.	.	.	2	.	.
1124	1	70	2	1	2	1	2	2	2	2	2		2	2	.	.	.	2	.	.	.	2	3	2	2	2	4	.	.	.	.	.	.	.	1	1	.	170	85	3	2	.	2	.	.	.	2	.	.
1125	2	63	7	1	2	2	1	2	2	2	2		3	2	.	.	.	2	.	.	.	2	3	3	1	2	3	2	2	1	15	1	2	2	1	2	.	.	.	.	2	.	2	.	.	.	2	.	.
1126	1	84	2	1	2	1	2	2	2	2	2		2	3	20	10	30	2	.	.	.	2	3	1	1	2	2	.	.	.	.	.	.	.	1	1	10	150	.	1	2	.	2	.	.	.	2	.	.
1127	2	77	2	1	2	1	2	2	2	2	2		2	2	.	.	.	2	.	.	.	2	3	2	2	2	2	4	4	1	40	1	2	2	1	1	10	140	90	2	2	.	2	.	.	.	2	.	.
1128	1	54	3	2	2	1	2	2	2	2	2		3	1	30	5	.	1	30	2	.	2	3	3	2	2	3	.	.	.	.	.	.	.	2	.	.	.	.	.	2	.	2	.	.	.	2	.	.
1129	2	74	2	4	2	1	2	2	2	2	2		2	2	.	.	.	2	.	.	.	1	3	2	3	3	2	3	3	2	30	1	2	2	1	1	6	180	100	2	2	.	2	.	.	.	2	.	.
1130	1	69	3	4	2	1	2	2	2	2	2		3	3	20	20	18	3	20	5	18	2	3	3	1	2	4	.	.	.	.	.	.	.	1	1	5	190	.	1	2	.	2	.	.	.	2	.	.
1131	1	61	2	1	2	2	2	2	2	2	1		2	2	.	.	.	2	.	.	.	2	1	.	3	3	4	.	.	.	.	.	.	.	1	1	20	170	90	2	3	.	2	.	.	.	2	.	.
1132	1	60	2	1	2	1	2	2	2	2	2		2	1	40	20	.	1	20	3	.	2	3	3	1	1	3	.	.	.	.	.	.	.	2	3	.	.	.	.	2	.	2	.	.	.	2	.	.
1133	1	78	7	1	2	1	2	2	2	2	2		2	3	30	15	11	2	.	.	.	2	3	3	2	2	2	.	.	.	.	.	.	.	1	1	15	145	80	1	2	.	2	.	.	.	2	.	.
1134	2	59	3	1	2	1	2	2	2	2	2		1	2	.	.	.	2	.	.	.	2	1	.	1	1	3	4	1	1	10	1	2	2	1	1	5	160	90	1	2	.	2	.	.	.	2	.	.
1135	1	70	4	1	2	1	2	2	2	2	2		3	3	20	60	10	3	3	5	10	2	3	2	1	1	4	.	.	.	.	.	.	.	2	3	.	.	.	.	3	.	1	1	2	2	2	.	.
1136	1	60	2	1	2	1	2	2	2	2	2		2	1	20	20	.	1	30	2	.	2	1	.	1	2	2	.	.	.	.	.	.	.	1	2	.	.	.	.	1	3	2	.	.	.	2	.	.
1137	1	40	3	1	2	1	2	2	2	2	2		2	1	10	2	.	1	10	3	.	2	4	2	2	1	4	.	.	.	.	.	.	.	2	.	.	.	.	.	2	.	2	.	.	.	2	.	.
1138	1	57	2	1	2	2	2	2	1	2	1		2	1	30	20	.	1	10	2	.	4	1	.	1	2	2	.	.	.	.	.	.	.	1	2	.	.	.	.	2	.	2	.	.	.	2	.	.
1139	1	52	2	1	2	2	2	2	1	2	1		2	1	20	6	.	2	.	.	.	2	1	.	2	1	4	.	.	.	.	.	.	.	2	.	.	.	.	.	2	.	2	.	.	.	2	.	.
1140	1	52	2	1	2	2	2	2	1	2	1		2	1	30	20	.	1	30	3	.	2	1	.	2	2	2	.	.	.	.	.	.	.	2	.	.	.	.	.	2	.	2	.	.	.	2	.	.
1141	1	50	3	1	2	1	2	2	2	2	2		2	2	.	.	.	1	30	3	.	3	1	.	2	1	4	.	.	.	.	.	.	.	2	2	.	.	.	.	2	.	2	.	.	.	3	.	.
1142	2	42	7	1	1	2	2	2	2	2	2		3	2	.	.	.	2	.	.	.	2	4	1	2	2	3	1	1	2	.	1	2	2	1	2	.	.	.	.	2	.	2	.	.	.	2	.	.
1143	1	55	3	1	2	1	2	2	2	2	2		3	2	.	.	.	1	20	2	.	4	1	.	2	1	4	.	.	.	.	.	.	.	2	2	.	.	.	.	2	.	2	.	.	.	2	.	.
1144	1	42	6	1	2	1	2	2	2	2	2		2	2	.	.	.	2	.	.	.	2	1	.	2	1	3	.	.	.	.	.	.	.	2	.	.	.	.	.	2	.	2	.	.	.	2	.	.
1145	1	43	5	1	2	1	2	2	2	2	2		3	2	.	.	.	2	.	.	.	2	1	.	1	1	4	.	.	.	.	.	.	.	1	2	.	.	.	.	2	.	2	.	.	.	2	.	.
1146	1	52	3	1	2	1	2	2	2	2	2		3	1	10	20	.	1	25	1	.	4	1	.	1	1	4	.	.	.	.	.	.	.	2	2	.	.	.	.	2	.	2	.	.	.	2	.	.
1147	1	44	3	1	2	1	2	2	2	2	2		2	1	24	30	.	1	24	3	.	4	1	.	2	2	3	.	.	.	.	.	.	.	1	2	.	.	.	.	2	.	2	.	.	.	2	.	.
1148	1	42	3	1	2	1	2	2	2	2	2		2	1	12	10	.	2	.	.	.	3	1	.	2	2	3	.	.	.	.	.	.	.	2	2	.	.	.	.	2	.	2	.	.	.	2	.	.
1149	1	72	3	1	2	1	2	2	2	2	2		3	3	20	6	30	2	.	.	.	2	2	1	3	3	3	.	.	.	.	.	.	.	1	3	.	.	.	.	2	.	2	.	.	.	2	.	.
1150	1	59	1	1	2	2	1	2	2	2	2		3	3	10	20	20	2	.	.	.	2	3	3	2	2	3	.	.	.	.	.	.	.	1	1	10	140	100	1	2	.	2	.	.	.	2	.	.
1151	1	57	3	1	2	1	2	2	2	2	2		3	1	40	25	.	2	.	.	.	2	1	.	1	1	4	.	.	.	.	.	.	.	1	2	.	.	.	.	2	.	2	.	.	.	2	.	.
1152	2	56	2	1	2	2	1	2	2	2	2		2	2	.	.	.	2	.	.	.	2	1	.	2	2	3	1	1	1	6	1	2	2	2	.	.	.	.	.	2	.	2	.	.	.	2	.	.
1153	1	75	7	1	2	1	2	2	2	2	2		2	2	.	.	.	2	.	.	.	2	3	3	2	2	2	.	.	.	.	.	.	.	1	2	.	.	.	.	2	.	2	.	.	.	2	.	.
1154	2	83	2	1	2	1	2	2	2	2	2		2	2	.	.	.	2	.	.	.	2	3	3	1	2	2	6	6	1	50	1	2	2	1	2	.	.	.	.	2	.	1	3	.	2	2	.	.
1155	2	67	2	1	2	1	2	2	2	2	2		2	2	.	.	.	2	.	.	.	2	1	.	3	2	4	5	3	1	17	1	2	2	2	2	.	.	.	.	1	16	2	.	.	.	2	.	.
1156	2	81	2	4	2	1	2	2	2	2	2		3	2	.	.	.	2	.	.	.	2	3	2	2	2	2	.	.	.	.	.	.	.	2	2	.	.	.	.	2	.	2	.	.	.	2	.	.
1157	1	75	6	4	2	1	2	2	2	2	2		2	2	.	.	.	2	.	.	.	2	3	2	2	2	3	.	.	.	.	.	.	.	1	1	5	180	98	1	2	.	2	.	.	.	2	.	.
1158	1	60	3	1	2	1	2	2	2	2	2		2	3	10	4	6	2	.	.	.	2	3	2	2	2	2	.	.	.	.	.	.	.	2	2	.	.	.	.	2	.	2	.	.	.	2	.	.
1159	2	66	2	1	2	1	2	2	2	2	2		2	2	.	.	.	2	.	.	.	2	1	.	2	2	3	3	2	1	9	1	2	2	2	2	.	.	.	.	2	.	2	.	.	.	2	.	.
1160	1	59	2	1	2	1	2	2	2	2	2		2	1	20	7	.	1	40	1	.	2	1	.	2	2	4	.	.	.	.	.	.	.	1	1	20	180	.	1	2	.	2	.	.	.	2	.	.
1161	1	61	2	1	2	2	1	2	2	2	2		3	2	.	.	.	2	.	.	.	2	3	3	2	2	3	.	.	.	.	.	.	.	2	.	.	.	.	.	2	.	2	.	.	.	2	.	.
1162	1	72	3	1	2	1	2	2	2	2	2		3	2	.	.	.	2	.	.	.	2	1	.	2	2	2	.	.	.	.	.	.	.	1	1	3	150	90	1	2	.	2	.	.	.	2	.	.
1163	1	56	4	1	2	1	2	2	2	2	2		1	1	30	10	.	1	1	2	.	3	1	1	1	2	4	.	.	.	.	.	.	.	1	1	8	165	105	2	3	.	3	.	.	.	3	.	.
1164	1	44	3	1	2	1	2	2	2	2	2		3	1	30	10	.	1	30	4	.	2	3	2	2	2	2	.	.	.	.	.	.	.	1	1	20	180	.	1	2	.	2	.	.	.	2	.	.
1165	2	54	2	1	2	1	2	2	2	2	2		3	2	.	.	.	2	.	.	.	2	3	3	3	3	1	1	1	1	2	1	2	2	1	2	.	.	.	.	2	.	2	.	.	2	2	.	.
1166	1	71	4	1	2	1	1	2	2	2	2		2	2	.	.	.	2	.	.	.	2	3	2	1	2	3	.	.	.	.	.	.	.	1	1	10	195	150	1	1	2	2	.	.	.	2	.	.
1167	2	73	4	1	2	2	1	2	2	2	2		3	2	.	.	.	2	.	.	.	2	3	3	2	3	2	3	3	1	20	1	1	2	1	1	4	167	85	1	2	.	2	.	.	2	2	.	.
1168	2	65	4	1	2	1	2	2	2	2	2		2	2	.	.	.	2	.	.	.	2	3	2	1	1	2	3	2	1	10	1	2	2	1	1	5	140	100	1	2	.	2	.	.	.	2	.	.
1169	1	60	3	1	2	1	2	2	2	2	2		2	3	50	10	3	1	10	2	.	2	1	.	1	2	2	.	.	.	.	.	.	.	1	2	.	.	.	.	2	.	2	.	.	.	2	.	.
1170	1	55	4	1	2	2	1	2	2	2	2		2	2	.	.	.	2	.	.	.	2	4	2	2	2	2	.	.	.	.	.	.	.	1	1	7	160	110	1	2	.	2	.	.	.	2	.	.
1171	1	52	4	1	2	2	2	2	1	2	2		2	1	20	20	.	1	20	8	.	2	1	.	2	2	2	.	.	.	.	.	.	.	2	2	.	.	.	.	2	.	2	.	.	.	2	.	.
1172	1	42	4	1	2	1	2	2	2	2	2		3	1	10	20	.	1	10	2	.	4	1	.	1	1	2	.	.	.	.	.	.	.	2	2	.	.	.	.	2	.	2	.	.	.	2	.	.
1173	1	45	4	1	2	1	2	2	2	2	2		1	1	20	20	.	1	20	4	.	2	1	.	2	2	2	.	.	.	.	.	.	.	2	3	.	.	.	.	2	.	2	.	.	.	2	.	.
1174	1	40	3	1	2	1	2	2	2	2	2		1	2	.	.	.	2	.	.	.	4	1	.	2	2	3	.	.	.	.	.	.	.	2	2	.	.	.	.	2	.	2	.	.	.	2	.	.
1175	1	52	6	1	2	1	2	2	2	2	2		2	1	30	20	.	2	.	.	.	1	1	.	2	2	2	.	.	.	.	.	.	.	1	2	.	.	.	.	2	.	2	.	.	.	2	.	.
1176	1	39	3	1	2	2	2	2	1	2	2		3	2	.	.	.	2	.	.	.	1	1	.	1	2	4	.	.	.	.	.	.	.	1	2	.	.	.	.	2	.	2	.	.	.	2	.	.
1177	1	40	3	1	2	1	2	2	2	2	2		3	3	22	20	1	1	10	3	.	3	4	1	2	1	3	.	.	.	.	.	.	.	1	2	.	.	.	.	2	.	2	.	.	.	2	.	.
1178	1	40	3	1	2	2	2	2	1	2	2		2	1	20	15	.	2	.	.	.	3	1	.	2	2	4	.	.	.	.	.	.	.	1	2	.	.	.	.	2	.	2	.	.	.	2	.	.
1179	1	41	6	1	2	1	2	2	2	2	2		2	3	2	20	3	1	10	2	.	2	3	2	1	1	2	.	.	.	.	.	.	.	2	2	.	.	.	.	2	.	2	.	.	.	2	.	.
1180	1	42	3	1	2	1	2	2	2	2	2		3	2	.	.	.	1	10	2	.	4	1	.	1	1	4	.	.	.	.	.	.	.	2	2	.	.	.	.	2	.	2	.	.	.	2	.	.
1181	2	54	3	3	2	1	2	2	2	2	2		3	2	.	.	.	2	.	.	.	2	2	1	3	2	2	1	1	1	1	1	2	2	1	2	.	.	.	.	2	.	2	.	.	.	2	.	.
1182	1	42	4	1	2	1	2	2	2	2	2		3	1	20	15	.	2	.	.	.	3	1	.	2	2	3	.	.	.	.	.	.	.	2	2	.	.	.	.	2	.	2	.	.	.	2	.	.
1183	1	55	3	1	2	1	2	2	2	2	2		3	1	40	40	.	1	30	2	.	2	1	.	1	1	1	.	.	.	.	.	.	.	2	2	.	.	.	.	2	.	2	.	.	.	2	.	.
1184	1	52	3	1	2	1	2	2	1	2	2		3	2	.	.	.	1	15	2	.	3	1	.	2	2	4	.	.	.	.	.	.	.	1	2	.	.	.	.	2	.	2	.	.	.	2	.	.
1185	1	56	2	1	2	1	2	2	2	2	2		3	1	35	10	.	2	.	.	.	4	1	.	3	2	4	.	.	.	.	.	.	.	1	3	.	.	.	.	2	.	2	.	.	.	2	.	.
1186	1	52	4	1	2	1	2	2	2	2	2		3	1	30	20	.	1	30	1	.	2	1	1	2	3	2	.	.	.	.	.	.	.	2	2	.	.	.	.	3	.	2	.	.	.	3	.	.
1187	2	53	3	1	2	1	2	2	2	2	2		2	2	.	.	.	2	.	.	.	3	3	2	2	3	2	3	1	2	.	1	2	2	1	2	.	.	.	.	2	.	2	.	.	.	2	.	.
1188	1	40	3	1	2	1	2	2	2	2	2		3	1	20	20	.	2	.	.	.	3	1	.	1	2	4	.	.	.	.	.	.	.	2	3	.	.	.	.	3	.	2	.	.	.	3	.	.
1189	2	51	3	3	2	2	2	2	2	2	1		3	2	.	.	.	2	.	.	.	3	1	.	1	2	2	3	2	2	.	1	2	2	2	2	.	.	.	.	2	.	2	.	.	.	2	.	.
1190	1	45	3	1	2	1	2	2	2	2	2		3	2	.	.	.	1	20	3	.	3	3	1	1	1	3	.	.	.	.	.	.	.	1	2	.	.	.	.	2	.	2	.	.	.	2	.	.
1191	1	50	3	1	2	1	2	2	2	2	2		3	1	25	25	.	1	35	1	.	3	3	2	1	1	3	.	.	.	.	.	.	.	1	2	.	.	.	.	2	.	2	.	.	.	2	.	.
1192	1	40	4	1	2	1	2	2	2	2	2		3	1	20	10	.	2	.	.	.	3	1	.	2	2	3	.	.	.	.	.	.	.	2	3	.	.	.	.	3	.	2	.	.	.	3	.	.
1193	1	58	5	1	2	1	2	2	2	2	2		3	2	.	.	.	2	.	.	.	2	4	2	3	2	1	.	.	.	.	.	.	.	1	2	.	.	.	.	2	.	2	.	.	.	2	.	.
1194	1	56	6	1	2	1	2	2	2	2	2		3	2	.	.	.	2	.	.	.	3	4	2	2	1	2	.	.	.	.	.	.	.	1	1	37	138	100	2	2	.	2	.	.	.	2	.	.
1195	2	51	4	1	2	1	2	2	2	2	2		2	2	.	.	.	2	.	.	.	2	2	2	2	2	2	1	1	1	6	1	2	2	1	3	.	.	.	.	3	.	3	.	.	.	3	.	.
1196	2	80	2	1	2	1	2	2	2	2	2		2	2	.	.	.	2	.	.	.	2	3	2	1	3	2	2	2	1	30	2	2	2	1	1	10	170	.	1	2	.	2	.	.	.	2	.	.
1197	2	62	.	3	2	1	2	2	2	2	2		2	1	4	10	4	2	.	.	.	2	4	.	2	2	1	4	2	1	8	1	2	2	1	1	10	170	180	1	2	.	2	.	.	.	3	.	3
1198	2	60	2	1	2	2	2	2	1	2	2		1	2	.	.	.	2	.	.	.	1	3	2	1	2	2	2	2	1	5	1	2	2	1	2	.	.	.	.	2	.	2	.	.	.	2	.	.
1199	1	65	2	1	2	1	2	2	2	2	2		2	1	40	10	.	1	40	2	.	1	3	3	2	2	3	.	.	.	.	.	.	.	1	2	.	.	.	.	2	.	2	.	.	.	2	.	.
1200	2	60	3	1	2	1	2	2	2	2	2		3	2	.	.	.	2	.	.	.	2	1	.	3	3	1	2	2	1	13	1	2	2	1	1	8	220	110	1	2	.	2	.	.	.	2	.	.
1201	2	75	2	4	2	1	2	2	2	2	2		2	2	.	.	.	2	.	.	.	2	2	3	3	3	3	7	7	1	28	1	2	2	1	1	1	150	75	2	3	.	.	.	.	.	3	.	.
1202	1	70	3	1	2	1	2	2	2	2	2		3	1	40	10	.	1	30	3	.	2	1	.	3	3	2	.	.	.	.	.	.	.	1	1	3	180	100	1	2	.	2	.	.	.	2	.	.
1203	2	79	1	1	1	2	2	2	2	2	2		2	2	.	.	.	2	.	.	.	2	3	3	2	3	2	3	3	1	29	1	2	2	2	3	.	.	.	.	2	.	2	.	.	.	2	.	.
1204	1	74	2	1	2	1	2	2	2	2	2		2	1	7	4	1	2	.	.	.	2	3	2	2	2	3	.	.	.	.	.	.	.	1	1	2	145	80	.	2	.	2	.	.	.	2	.	.
1205	1	79	2	1	2	1	2	2	2	2	2		2	1	30	20	2	1	40	1	5	1	3	2	2	2	2	.	.	.	.	.	.	.	2	1	15	190	110	1	2	.	2	.	.	.	2	.	.
1206	1	57	3	1	2	1	2	2	2	2	2		3	2	.	.	.	2	.	.	.	2	4	1	2	2	4	.	.	.	.	.	.	.	2	1	5	.	.	.	2	.	2	.	.	.	2	.	.
1207	1	66	3	1	1	2	2	2	2	2	2		2	1	48	20	.	1	48	5	.	2	.	.	1	2	4	.	.	.	.	.	.	.	1	1	20	170	.	1	2	.	2	.	.	.	2	.	.
1208	2	51	4	1	2	1	2	2	2	2	2		3	2	.	.	.	2	.	.	.	2	4	2	1	2	2	1	1	1	2	1	2	2	2	2	.	.	.	.	3	.	2	.	.	.	3	.	.
1209	2	47	4	1	2	1	2	2	2	2	2		2	2	.	.	.	2	.	.	.	2	1	.	1	2	.	2	1	2	.	1	2	2	1	2	.	.	.	.	2	.	2	.	.	.	2	.	.
1210	2	73	2	4	2	1	2	2	2	2	2		3	2	.	.	.	2	.	.	.	2	3	2	3	2	2	6	6	1	25	1	2	2	1	1	8	.	.	1	2	.	2	.	.	.	2	.	.
1211	2	74	1	1	2	1	2	2	2	2	2		1	2	.	.	.	2	.	.	.	2	3	2	3	3	1	4	4	1	34	1	2	2	2	2	.	.	.	.	2	.	2	.	.	.	2	.	.
1212	1	65	5	1	2	2	1	2	2	2	2		2	2	.	.	.	2	.	.	.	2	1	.	3	3	3	.	.	.	.	.	.	.	1	1	1	180	92	1	2	.	2	.	.	.	2	.	.
1213	2	72	2	4	2	1	2	2	2	2	2		2	2	.	.	.	2	.	.	.	1	3	3	2	2	2	5	3	1	25	1	2	2	1	1	10	200	80	1	2	.	2	.	.	.	2	.	.
1214	2	73	6	1	2	1	2	2	2	2	2		3	2	.	.	.	2	.	.	.	2	3	2	3	3	1	2	2	1	23	1	2	2	2	3	.	.	.	.	1	30	2	.	.	.	2	.	.
1215	1	68	4	1	2	2	1	2	2	2	2		3	2	.	.	.	2	.	.	.	2	3	3	2	2	3	.	.	.	.	.	.	.	1	1	9	180	100	1	2	.	2	.	.	.	2	.	.
1216	2	62	4	1	2	1	2	2	2	2	1		4	2	.	.	.	2	.	.	.	2	2	3	2	2	3	2	2	1	10	.	2	2	1	2	.	.	.	.	2	.	2	.	.	.	2	.	.
1217	1	55	3	1	2	1	2	2	2	2	2		3	1	20	15	12	2	.	.	.	2	1	.	1	1	3	.	.	.	.	.	.	.	1	1	1	150	80	1	2	.	2	.	.	.	2	.	.
1218	1	40	1	1	2	2	2	2	2	2	2		1	1	30	20	.	1	20	.	.	3	3	3	2	2	3	.	.	.	.	.	.	.	2	.	.	.	.	.	3	.	3	.	.	.	3	.	.
1219	1	70	2	4	2	1	2	2	2	2	2		2	1	40	5	.	2	.	.	.	2	1	.	3	3	2	.	.	.	.	.	.	.	1	1	3	145	80	.	3	.	2	.	.	.	2	.	.
1220	2	49	2	1	2	1	2	2	2	2	2		1	2	.	.	.	2	.	.	.	3	3	3	2	2	3	3	1	2	.	1	3	3	1	2	3	150	90	2	3	.	3	.	.	.	3	.	.
1221	2	75	1	4	2	1	2	2	2	2	2		1	2	.	.	.	2	.	.	.	2	1	.	3	2	2	4	4	1	19	1	2	2	1	1	8	160	80	1	2	.	2	.	.	.	2	.	.
1222	1	61	2	1	2	1	2	2	2	2	2		3	1	35	30	.	2	.	.	.	2	3	3	2	2	3	.	.	.	.	.	.	.	1	2	.	.	.	.	2	.	2	.	.	.	2	.	.
1223	1	76	2	1	2	1	2	2	2	2	2		3	1	20	10	.	2	.	.	.	2	1	.	1	1	2	.	.	.	.	.	.	.	1	1	3	190	90	1	2	.	2	.	.	.	2	.	.
1224	2	55	1	1	2	2	2	2	1	2	2		3	2	.	.	.	2	.	.	.	2	1	.	1	1	2	5	3	2	.	2	2	2	1	1	1	.	.	1	2	.	2	.	.	.	2	.	.
1225	2	59	4	1	2	1	2	2	2	2	2		3	2	.	.	.	2	.	.	.	2	3	2	2	2	2	1	1	1	5	1	2	2	1	1	10	160	99	1	2	.	2	.	.	.	2	.	.
1226	1	60	1	1	2	2	2	2	1	2	2		3	2	.	.	.	2	.	.	.	2	3	2	1	1	3	.	.	.	.	.	.	.	2	3	.	.	.	.	3	.	2	.	.	.	2	.	.
1227	1	68	7	1	2	1	2	2	2	2	2		3	1	30	5	.	1	30	.	3	1	3	2	2	3	.	.	.	.	.	.	.	.	1	1	3	190	80	1	3	.	2	.	.	.	2	.	.
1228	2	72	4	1	2	1	2	2	2	2	2		2	2	.	.	.	2	.	.	.	2	4	2	1	2	1	3	2	1	20	1	3	3	1	1	5	180	100	1	1	5	2	.	.	.	2	.	.
1229	2	71	2	4	2	2	2	2	2	1	2		2	1	40	2	.	2	.	.	.	2	1	.	3	3	2	8	6	1	30	1	3	3	1	1	7	180	100	1	1	10	2	.	.	.	2	.	.
1230	2	52	2	2	2	2	2	2	2	2	1		2	2	.	.	.	1	20	2	.	2	1	.	1	3	2	3	1	1	2	2	3	2	1	1	7	140	100	2	2	.	2	.	.	.	2	.	.
1231	2	47	4	1	2	1	2	2	2	2	2		2	2	.	.	.	2	.	.	.	3	4	1	2	2	1	4	1	2	.	1	3	3	1	2	.	.	.	.	2	.	2	.	.	.	2	.	.
1232	2	58	6	1	2	1	2	2	2	2	2		3	2	.	.	.	2	.	.	.	2	2	1	3	2	3	2	1	1	10	1	2	2	1	1	10	160	90	1	2	.	2	.	.	.	2	.	.
1233	1	59	6	1	2	1	2	2	2	2	2		3	2	.	.	.	2	.	.	.	3	1	.	2	1	3	.	.	.	.	.	.	.	1	1	3	170	98	1	2	.	2	.	.	.	2	.	.
1234	2	76	1	4	2	1	2	2	2	2	2		3	2	.	.	.	2	.	.	.	2	3	3	3	3	2	7	7	1	30	1	3	3	1	2	.	.	.	.	2	.	2	.	.	.	2	.	.
1235	2	75	2	1	2	1	2	2	2	2	2		2	1	50	5	.	2	.	.	.	2	3	3	3	3	2	5	5	1	20	2	3	3	1	1	30	200	80	.	2	.	2	.	.	.	2	.	.
1236	2	59	3	1	2	1	2	2	2	2	2		2	2	.	.	.	2	.	.	.	2	2	1	3	3	2	4	4	1	10	1	1	2	1	1	10	160	90	1	2	.	2	.	.	.	2	.	1
1237	2	53	3	1	2	1	2	2	2	2	2		2	2	.	.	.	2	.	.	.	2	3	3	2	2	2	0	1	1	5	1	2	2	1	1	1	180	90	1	2	.	2	.	.	.	2	.	.
1238	2	79	1	1	2	1	2	2	2	2	2		3	2	.	.	.	2	.	.	.	1	1	.	3	3	2	4	4	1	30	3	3	3	1	1	5	160	70	1	2	.	2	.	.	.	2	.	.
1239	1	59	3	1	2	2	2	2	2	2	1		3	2	.	.	.	2	.	.	.	3	1	.	3	3	4	.	.	.	.	.	.	.	1	1	8	250	190	1	2	.	2	.	.	.	2	.	.
1240	2	56	3	1	2	1	2	2	2	2	2		2	2	.	.	.	2	.	.	.	3	2	3	3	3	2	1	1	1	4	1	2	2	1	1	5	160	96	2	2	.	.	.	.	.	2	.	.
1241	2	62	3	1	2	2	2	2	2	2	2	1	2	2	.	.	.	2	.	.	.	2	2	1	3	3	2	3	3	1	12	1	2	2	2	1	12	180	110	2	2	.	2	.	.	.	3	.	.
1242	1	53	3	1	1	2	2	2	2	2	2		2	1	40	20	.	1	40	4	.	2	1	.	2	2	2	.	.	.	.	.	.	.	2	2	.	.	.	.	2	.	2	.	.	.	2	.	.
1243	2	72	2	1	2	1	2	2	2	2	2		2	3	46	6	26	2	.	.	.	2	1	.	2	3	2	5	5	1	26	1	2	2	1	3	.	.	.	.	2	.	.	.	.	.	2	.	.
1244	2	60	1	1	2	1	2	2	2	2	2		1	2	.	.	.	2	.	.	.	2	.	1	1	2	3	2	2	1	20	2	2	2	1	1	5	220	110	2	3	.	2	.	.	.	2	.	.
1245	2	55	5	1	2	1	2	2	2	2	2		2	2	.	.	.	2	.	.	.	1	1	.	3	3	2	1	1	1	2	1	2	2	1	1	2	160	100	1	2	.	2	.	.	.	2	.	.
1246	2	63	4	1	2	1	2	2	2	2	2		3	2	.	.	.	2	.	.	.	1	2	.	3	2	3	3	2	1	.	1	2	2	1	1	5	140	90	1	2	.	2	.	.	.	2	.	.
1247	2	78	2	1	2	1	2	2	2	2	2		2	2	.	.	.	2	.	.	.	2	.	.	.	.	.	6	6	1	26	3	3	3	1	1	10	.	.	.	2	.	2	.	.	.	2	.	.
1248	2	78	2	1	2	1	2	2	2	2	2		2	2	.	.	.	2	.	.	.	2	1	.	2	2	2	9	5	1	22	1	2	2	1	2	.	.	.	.	2	.	2	.	.	.	2	.	.
1249	2	63	2	1	1	2	2	2	2	2	2		2	1	5	20	.	2	.	.	.	3	1	.	1	2	2	4	3	1	15	1	2	2	1	1	.	160	90	3	2	.	2	.	.	.	2	.	.
1250	2	73	2	4	2	1	2	2	2	2	2		2	2	.	.	.	2	.	.	.	2	3	2	2	2	2	2	2	1	25	1	2	2	1	1	43	150	80	1	2	.	2	.	.	.	2	.	.
1251	1	61	3	1	2	2	1	2	2	2	2		2	1	40	.	.	2	.	.	.	3	2	2	1	1	.	.	.	.	.	.	.	.	1	1	.	.	.	2	2	.	2	.	.	.	2	.	.
1252	1	65	3	1	2	1	2	2	2	2	2		2	3	30	20	8	3	30	6	8	2	3	2	2	3	2	.	.	.	.	.	.	.	1	1	8	150	110	1	2	.	2	.	.	.	2	.	.
1253	2	70	2	1	2	1	2	2	2	2	2		3	2	.	.	.	2	.	.	.	2	3	2	3	3	2	2	2	1	18	1	2	2	1	1	26	180	98	1	2	.	2	.	.	.	2	.	.
1254	2	76	2	1	2	1	2	2	2	2	2		2	2	.	.	.	2	.	.	.	2	1	.	1	3	2	3	3	1	25	1	3	3	1	1	1	150	70	2	1	5	2	.	.	.	1	1	.
1255	2	59	1	4	1	2	2	2	2	2	2		2	2	.	.	.	2	.	.	.	2	1	.	3	3	2	2	2	1	10	1	2	2	1	1	10	180	110	1	2	.	2	.	.	.	3	.	.
1256	1	78	3	1	2	1	2	2	2	2	2		3	2	.	.	.	2	.	.	.	2	1	.	2	2	4	.	.	.	.	.	.	.	1	1	3	160	65	1	2	.	2	.	.	.	2	.	.
1257	2	75	1	1	2	1	2	2	2	2	2		2	2	.	.	.	2	.	.	.	2	3	2	3	3	1	5	3	1	23	1	3	3	1	1	10	140	70	1	2	.	2	.	.	.	2	.	.
1258	2	63	3	1	2	1	2	2	2	2	2		2	2	.	.	.	2	.	.	.	2	3	2	2	3	2	2	2	1	13	1	2	2	1	1	1	130	100	.	1	15	2	.	.	.	2	.	.
1259	1	59	3	1	2	1	2	2	2	2	2		2	2	.	.	.	2	.	.	.	2	3	2	2	2	2	.	.	.	.	.	.	.	1	2	.	.	.	.	2	.	2	.	.	.	2	.	.
1260	2	73	1	1	2	1	2	2	2	2	2		2	2	.	.	.	2	.	.	.	2	3	2	3	3	2	6	4	1	30	3	2	2	2	1	20	.	.	1	2	.	2	.	.	.	2	.	.
1261	2	64	2	1	2	1	2	2	2	2	2		2	2	.	.	.	2	.	.	.	2	3	2	3	2	2	3	3	1	16	1	2	2	2	3	.	.	.	.	2	.	2	.	.	.	1	.	.
1262	2	54	3	1	2	1	2	2	2	2	2		3	2	.	.	.	2	.	.	.	2	1	.	2	2	2	1	1	2	.	2	3	3	1	3	.	.	.	.	2	.	2	.	.	.	2	.	.
1263	1	62	4	1	2	1	2	2	2	2	2		2	2	.	.	.	2	.	.	.	1	3	2	3	3	2	.	.	.	.	.	.	.	1	1	.	.	.	.	3	.	2	.	.	.	2	.	.
1264	2	68	1	4	1	2	2	2	2	2	2		1	2	.	.	.	2	.	.	.	3	2	3	2	2	2	5	3	1	27	3	2	2	1	1	3	180	90	1	3	.	3	.	.	.	3	.	.
1265	2	75	1	1	2	1	2	2	2	2	2		2	2	.	.	.	2	.	.	.	2	3	1	2	1	2	4	4	1	3	1	2	2	2	1	7	180	100	1	2	.	1	6	1	3	2	.	.
1266	2	53	3	1	2	1	2	2	2	2	2		3	2	.	.	.	2	.	.	.	2	1	.	2	2	2	1	1	1	3	1	3	3	2	.	.	.	.	.	2	.	2	.	.	.	2	.	.
1267	2	68	1	4	2	1	2	2	2	2	2		1	2	.	.	.	2	.	.	.	2	3	2	3	1	2	4	3	1	15	1	3	3	2	1	6	240	.	1	3	.	3	.	.	.	3	.	.
1268	1	72	4	1	2	1	2	2	2	2	2		2	2	.	.	.	2	.	.	.	2	3	1	2	2	3	.	.	.	.	.	.	.	1	1	10	220	150	1	3	.	2	.	.	.	3	.	.
1269	1	56	3	1	2	2	1	2	2	2	2		2	2	.	.	.	2	.	.	.	3	3	2	2	1	2	.	.	.	.	.	.	.	1	1	2	190	90	1	2	.	2	.	.	.	2	.	.
1270	2	54	3	1	2	1	2	2	2	2	2		2	2	.	.	.	2	.	.	.	2	3	2	3	3	1	3	1	1	5	1	2	2	1	1	10	170	90	1	3	.	2	.	.	.	3	.	.
1271	1	58	5	1	2	1	2	2	2	2	2		2	2	.	.	.	1	30	3	.	3	3	3	2	2	3	.	.	.	.	.	.	.	1	1	3	150	90	1	2	.	3	.	.	.	2	.	.
1272	2	64	1	4	1	2	2	2	2	2	2		1	2	.	.	.	2	.	.	.	2	3	3	2	3	2	5	2	1	12	1	2	2	1	1	10	180	90	1	2	.	2	.	.	.	2	.	.
1273	2	56	2	1	2	2	2	2	1	2	2		3	2	.	.	.	2	.	.	.	2	1	.	2	2	2	2	2	1	4	1	2	2	1	1	2	160	110	1	2	.	2	.	.	.	2	.	.
1274	2	70	2	1	2	1	2	2	2	2	2		2	2	.	.	.	2	.	.	.	2	3	2	2	2	2	2	2	1	32	1	2	2	1	1	8	190	90	1	2	.	2	.	.	.	2	.	.
1275	2	53	3	1	2	1	2	2	2	2	2		2	2	.	.	.	2	.	.	.	2	1	.	1	2	2	1	1	1	4	1	2	2	1	2	.	.	.	.	2	.	2	.	.	.	2	.	.
1276	2	72	1	1	2	1	2	2	2	2	2		2	2	.	.	.	2	.	.	.	2	1	.	3	2	2	4	4	1	20	2	2	2	1	1	20	160	110	1	1	.	2	.	.	.	2	.	.
1277	2	74	2	1	2	1	2	2	2	2	2		2	2	.	.	.	2	.	.	.	2	3	2	2	2	1	2	2	1	25	1	2	2	1	1	2	160	88	1	2	.	2	.	.	.	2	.	.
1278	1	41	2	1	1	2	2	2	2	2	2		2	1	10	10	.	2	.	.	.	2	1	.	3	3	2	.	.	.	.	.	.	.	1	1	4	210	100	.	3	.	2	.	.	.	2	.	.
1279	2	51	6	1	2	1	2	2	2	2	2		3	2	.	.	.	2	.	.	.	2	2	2	2	2	2	1	1	2	.	1	3	3	1	1	1	120	70	.	2	.	2	.	.	3	2	.	.
1280	2	60	2	1	2	1	2	2	2	2	2		2	2	.	.	.	2	.	.	.	3	3	2	3	2	2	2	2	1	2	1	2	2	1	1	2	180	95	1	2	.	2	.	.	.	2	.	.
1281	2	59	2	4	2	1	2	2	2	2	2		2	2	.	.	.	2	.	.	.	2	3	2	3	2	2	1	1	1	12	2	2	2	2	2	.	.	.	.	2	.	2	.	.	.	2	.	.
1282	2	49	4	1	2	1	2	2	2	2	2		3	2	.	.	.	2	.	.	.	2	1	.	1	1	1	1	1	1	1	2	2	2	1	2	.	.	.	.	2	.	2	.	.	.	2	.	.
1283	2	51	4	1	2	1	2	2	2	2	2		3	2	.	.	.	2	.	.	.	2	3	1	1	2	2	2	1	1	1	1	2	2	1	2	.	.	.	.	.	.	.	.	.	.	.	.	.
1284	2	75	2	1	1	2	2	2	2	2	2		1	1	20	3	.	2	.	.	.	2	2	2	3	3	2	3	3	.	.	1	2	2	1	1	3	152	80	1	2	.	2	.	.	3	2	.	.
1285	2	64	3	1	2	1	2	2	2	2	2		3	2	.	.	.	2	.	.	.	2	3	3	3	3	2	2	2	1	17	1	2	2	1	1	20	150	100	1	2	.	1	8	1	2	2	.	.
1286	1	71	7	1	2	1	2	2	2	2	2		3	2	.	.	.	2	.	.	.	2	3	2	2	2	3	.	.	.	.	.	.	.	1	1	9	160	80	.	2	.	2	.	.	.	2	.	.
1287	1	72	6	1	2	1	2	2	2	2	2		3	2	.	.	.	2	.	.	.	2	3	3	2	2	3	.	.	.	.	.	.	.	2	2	.	.	.	.	2	.	3	.	.	.	3	.	.
1288	1	62	6	1	2	1	2	2	2	2	2		2	1	40	20	.	1	30	1	.	2	2	3	2	2	3	.	.	.	.	.	.	.	1	1	20	190	110	1	2	.	2	.	.	.	2	.	.
1289	2	56	3	1	2	1	2	2	2	2	2		2	2	.	.	.	2	.	.	.	2	3	.	.	.	2	1	1	1	6	1	2	2	1	1	6	150	90	1	2	.	2	.	.	.	2	.	.
1290	2	56	2	1	2	1	2	2	2	2	2		2	2	.	.	.	2	.	.	.	2	3	3	3	2	3	3	1	1	8	1	1	2	1	1	3	168	80	1	2	.	2	.	.	.	2	.	.
1291	2	75	2	1	1	2	2	2	2	2	2		1	2	.	.	.	2	.	.	.	2	3	2	3	3	2	5	5	1	20	2	2	2	1	2	.	.	.	.	2	.	2	.	.	.	2	.	.
1292	2	70	6	1	2	1	2	2	2	2	2		3	2	.	.	.	2	.	.	.	2	3	2	2	2	3	2	2	1	20	1	2	2	1	1	10	150	90	1	2	.	2	.	.	.	2	.	.
1293	2	53	2	1	2	2	2	2	2	2	2	_x001a__x001a_	2	2	.	.	.	2	.	.	.	2	1	.	1	1	3	2	1	1	1	3	2	2	1	2	.	.	.	.	3	.	2	.	.	.	2	.	.
1294	2	58	2	1	2	1	2	2	2	2	2		3	2	.	.	.	2	.	.	.	2	3	3	1	1	2	2	1	1	5	1	2	2	1	1	1	150	90	3	2	.	2	.	.	.	2	.	.
1295	2	73	3	1	2	1	2	2	2	2	2		3	2	.	.	.	2	.	.	.	2	3	3	2	2	2	6	4	1	25	1	2	2	1	1	2	178	94	1	2	.	2	.	.	.	2	.	.
1296	2	62	4	1	2	1	2	2	2	2	2		3	2	.	.	.	2	.	.	.	2	3	2	2	2	2	1	1	1	10	2	2	2	1	1	10	160	80	1	2	.	2	.	.	.	2	.	.
1297	1	58	3	1	2	1	2	2	2	2	2		3	2	.	.	.	2	.	.	.	2	3	3	2	1	3	.	.	.	.	.	.	.	1	2	.	.	.	.	2	.	2	.	.	.	2	.	.
1298	2	42	3	1	2	1	2	2	2	2	2		2	2	.	.	.	2	.	.	.	2	1	.	2	1	.	2	1	.	.	1	2	2	1	2	.	.	.	.	2	.	2	.	.	.	2	.	.
1299	2	66	3	1	2	1	2	2	2	2	2		3	2	.	.	.	2	.	.	.	2	3	2	3	2	2	2	1	1	25	1	2	2	1	1	10	210	100	1	3	.	2	.	.	.	2	.	.
1300	2	78	.	1	1	2	2	2	2	2	2		1	2	.	.	.	2	.	.	.	2	3	2	3	2	2	6	5	1	.	1	3	2	1	1	2	.	.	.	2	.	2	.	.	.	3	.	.
1301	2	51	5	1	2	1	2	2	2	2	2		2	2	.	.	.	2	.	.	.	2	3	2	2	2	2	1	1	1	3	1	3	3	1	1	3	200	130	2	3	.	2	.	.	.	2	.	.
1302	2	56	2	1	1	2	2	2	2	2	2		3	2	.	.	.	2	.	.	.	2	1	.	2	2	3	4	1	1	7	3	1	2	1	1	6	150	.	1	2	.	2	.	.	.	1	10	.
1303	2	67	1	1	2	1	2	2	2	2	2		2	2	.	.	.	2	.	.	.	2	1	.	2	2	2	3	2	1	15	3	3	3	1	1	.	.	.	.	2	.	2	.	.	.	2	.	.
1304	2	57	2	1	2	2	2	2	2	2	2	_x001a__x001a_	2	2	.	.	.	2	.	.	.	2	2	2	2	2	2	4	1	1	8	1	2	2	1	1	1	152	80	2	2	.	2	.	.	.	2	.	.
1305	1	63	3	1	2	1	2	2	2	2	2		3	2	.	.	.	2	.	.	.	2	2	2	2	2	3	.	.	.	.	.	.	.	1	1	20	200	110	1	1	6	2	.	.	.	2	.	.
1306	2	70	3	4	2	2	1	2	2	2	2		3	2	.	.	.	2	.	.	.	2	2	2	3	3	3	6	4	1	25	1	2	2	2	1	7	160	90	1	2	.	2	.	.	.	2	.	.
1307	1	72	2	1	2	1	2	2	2	2	2		2	1	20	20	34	2	.	.	.	2	2	2	3	3	2	.	.	.	.	.	.	.	1	1	10	205	.	1	2	.	2	.	.	.	2	.	.
1308	1	53	3	1	1	2	2	2	2	2	2		3	1	10	.	.	2	.	.	.	2	3	2	1	2	2	.	.	.	.	.	.	.	1	1	2	.	.	2	2	.	2	.	.	.	2	.	.
1309	1	75	4	1	2	2	1	2	2	2	2		3	3	6	6	25	2	.	.	.	2	2	3	3	3	2	.	.	.	.	.	.	.	1	1	2	150	70	1	2	.	2	.	.	.	2	.	.
1310	2	70	5	1	2	1	2	2	2	2	2		2	2	.	.	.	2	.	.	.	2	3	3	2	2	2	4	2	1	15	1	2	2	1	1	1	150	80	1	2	.	2	.	.	.	2	.	.
1311	2	56	3	1	2	1	2	2	2	2	2		3	2	.	.	.	2	.	.	.	2	3	2	3	3	3	1	1	1	6	1	2	2	1	2	.	.	.	.	1	7	2	.	.	.	2	.	.
1312	1	68	2	1	2	1	2	2	2	2	2		2	1	30	10	.	2	.	.	.	2	1	2	2	2	4	.	.	.	.	.	.	.	1	1	6	180	105	1	2	.	2	.	.	.	2	.	.
1313	2	66	3	1	2	1	2	2	2	2	2		2	2	.	.	.	2	.	.	.	2	2	2	2	2	2	.	.	.	.	.	.	.	1	1	1	160	82	1	2	.	2	.	.	.	2	.	.
1314	2	44	3	1	2	2	1	2	2	2	2		2	2	.	.	.	2	.	.	.	2	1	.	2	2	2	3	1	2	.	1	2	2	1	1	.	.	.	.	3	.	3	.	.	.	3	.	.
1315	2	78	2	1	1	2	2	2	2	2	2		1	2	.	.	.	2	.	.	.	2	2	2	2	2	1	4	4	1	38	1	2	2	1	2	.	.	.	.	2	.	2	.	.	.	2	.	.
1316	2	63	1	1	2	1	2	2	2	2	2		3	2	.	.	.	2	.	.	.	2	1	.	2	2	1	3	3	1	18	1	2	2	1	1	4	150	80	1	2	.	2	.	.	.	2	.	.
1317	2	74	1	4	2	1	2	2	2	2	2		2	2	.	.	.	2	.	.	.	3	3	3	2	2	2	5	5	1	34	1	3	3	1	2	.	.	.	.	3	.	3	.	.	.	3	.	.
1318	2	74	2	4	2	1	2	2	2	2	2		2	2	.	.	.	2	.	.	.	2	1	.	2	3	2	3	3	1	30	2	3	3	1	1	20	190	100	1	1	20	2	.	.	.	2	.	.
1319	2	75	2	4	2	1	2	2	2	2	2		2	2	.	.	.	2	.	.	.	2	3	2	2	2	2	4	4	1	20	1	3	3	1	2	.	.	.	.	3	.	3	.	.	.	3	.	.
1320	1	40	3	1	2	1	2	2	2	2	2		3	2	.	.	.	2	.	.	.	3	1	.	2	2	3	.	.	.	.	.	.	.	1	2	.	.	.	.	3	.	3	.	.	.	2	.	.
1321	1	50	6	1	2	1	2	2	2	2	2		3	2	.	.	.	2	.	.	.	2	2	2	1	2	1	.	.	.	.	.	.	.	2	3	.	.	.	.	2	.	2	.	.	.	2	.	.
1322	1	54	3	1	2	1	2	2	2	2	2		.	1	20	40	12	1	8	5	1	2	1	.	1	3	3	.	.	.	.	.	.	.	1	1	1	180	120	1	2	.	2	.	.	.	2	.	.
1323	1	78	1	1	2	1	2	2	2	2	2		3	3	20	45	6	3	40	5	20	2	1	.	1	1	2	.	.	.	.	.	.	.	1	2	.	.	.	.	2	.	2	.	.	.	2	.	.
1324	2	72	2	1	2	1	2	2	2	2	2		2	2	.	.	.	2	.	.	.	2	3	2	2	2	2	3	3	1	20	3	3	3	1	1	50	.	.	3	2	.	2	.	.	.	2	.	.
1325	1	71	3	1	2	1	2	2	2	2	2		3	1	30	20	.	1	30	1	.	1	3	2	2	2	3	.	.	.	.	.	.	.	1	2	.	.	.	.	2	.	2	.	.	.	2	.	.
1326	2	53	3	1	2	1	2	2	2	2	2		3	2	.	.	.	2	.	.	.	2	3	2	2	2	2	1	1	1	1	3	3	3	1	2	.	.	.	.	2	.	2	.	.	.	2	.	.
1327	2	64	3	1	2	2	1	2	2	2	2		2	2	.	.	.	2	.	.	.	2	2	3	3	2	2	4	3	1	19	1	2	2	1	1	4	150	90	1	2	.	2	.	.	.	2	.	.
1328	2	60	3	1	2	2	1	2	2	2	2		3	2	.	.	.	2	.	.	.	2	2	1	3	2	2	3	2	1	10	2	2	2	1	1	2	170	110	1	2	.	2	.	.	.	2	.	.
1329	2	65	2	1	2	1	2	2	2	2	2		3	2	.	.	.	2	.	.	.	2	3	2	2	2	2	2	2	1	14	1	3	3	1	1	2	140	90	1	2	.	2	.	.	.	3	.	.
1330	2	68	2	1	2	1	2	2	2	2	2		2	1	30	15	.	2	.	.	.	2	2	2	2	2	2	4	3	1	22	1	2	2	1	2	.	.	.	.	2	.	2	.	.	.	2	.	.
1331	1	62	3	1	2	1	2	2	2	2	2		3	1	5	10	.	2	.	.	.	2	2	2	3	3	3	.	.	.	.	.	.	.	1	1	6	150	90	1	2	.	2	.	.	.	2	.	.
1332	2	57	3	1	2	1	2	2	2	2	2		3	2	.	.	.	2	.	.	.	2	2	2	3	3	2	1	1	1	5	3	3	3	1	3	.	.	.	.	2	.	2	.	.	.	2	.	.
1333	2	57	3	1	2	1	2	2	2	2	2		3	2	.	.	.	2	.	.	.	2	2	1	3	3	2	1	1	1	7	3	3	3	1	1	10	160	100	1	2	.	2	.	.	.	2	.	.
1334	1	74	2	1	2	1	2	2	2	2	2		2	2	.	.	.	2	.	.	.	3	2	2	2	2	3	.	.	.	.	.	.	.	1	1	5	180	70	1	2	.	2	.	.	.	3	.	.
1335	2	67	2	1	2	1	2	2	2	2	2		2	2	.	.	.	2	.	.	.	2	3	2	2	2	3	4	3	1	22	1	3	3	1	1	20	180	100	1	2	.	2	.	.	.	2	.	.
1336	1	58	3	1	2	1	2	2	2	2	2		2	1	38	1	.	1	30	1	.	2	2	2	2	2	2	.	.	.	.	.	.	.	2	.	.	.	.	.	2	.	2	.	.	.	2	.	.
1337	2	64	3	1	1	2	2	2	2	2	2		2	2	.	.	.	2	.	.	.	2	3	2	3	3	2	3	3	1	17	1	2	2	1	1	2	180	95	1	2	.	2	.	.	.	2	.	.
1338	1	61	2	1	2	1	2	2	2	2	2		3	1	30	40	.	1	30	4	.	2	1	.	2	2	2	.	.	.	.	.	.	.	2	3	.	.	.	.	2	.	2	.	.	.	3	.	.
1339	1	71	2	1	2	1	2	2	2	2	2		3	2	.	.	.	2	.	.	.	1	3	2	2	2	3	.	.	.	.	.	.	.	1	1	30	150	100	1	2	.	2	.	.	.	2	.	.
1340	2	53	2	1	1	2	2	2	2	2	2		2	2	.	.	.	2	.	.	.	2	2	2	2	1	2	3	2	1	10	1	2	2	1	1	2	170	90	1	2	.	2	.	.	.	2	.	.
1341	2	54	5	1	2	1	2	2	2	2	2		2	2	.	.	.	2	.	.	.	2	4	2	1	2	2	1	1	1	4	1	2	2	1	2	.	.	.	.	2	.	2	.	.	.	2	.	.
1342	2	72	2	4	2	1	2	2	2	2	2		2	2	.	.	.	2	.	.	.	2	4	3	2	.	2	4	4	1	20	2	2	2	1	1	7	160	.	2	3	.	2	.	.	.	3	.	.
1343	2	55	2	1	2	1	2	2	2	2	2		3	2	.	.	.	2	.	.	.	2	3	3	3	2	2	3	1	1	5	1	3	3	1	2	.	.	.	.	2	.	2	.	.	.	2	.	.
1344	2	42	3	1	2	1	2	2	2	2	2		3	2	.	.	.	2	.	.	.	3	1	.	2	2	2	2	1	2	.	3	3	3	2	2	.	.	.	.	2	.	.	.	.	.	2	.	.
1345	2	47	3	1	2	1	2	2	2	2	2		3	2	.	.	.	2	.	.	.	2	2	2	2	2	3	2	1	2	.	3	3	3	2	3	.	.	.	.	2	.	2	.	.	.	2	.	.
1346	2	67	1	1	2	1	2	2	2	2	2		1	2	.	.	.	2	.	.	.	3	3	3	2	3	2	5	3	1	13	2	2	2	1	1	1	150	90	1	2	.	2	.	.	.	2	.	.
1347	1	56	2	1	2	1	2	2	2	2	2		3	2	.	.	.	2	.	.	.	2	1	.	2	2	2	.	.	.	.	.	.	.	1	1	1	180	90	1	2	.	2	.	.	.	3	.	.
1348	2	56	2	1	2	2	1	2	2	2	2		2	2	.	.	.	2	.	.	.	2	3	3	1	2	2	1	1	1	10	1	1	.	1	1	1	150	90	2	2	.	2	.	.	.	1	20	2
1349	2	58	3	1	2	2	2	1	2	2	2		2	2	.	.	.	2	.	.	.	2	2	1	2	2	2	5	5	1	10	3	2	2	1	2	.	.	.	.	2	.	2	.	.	.	2	.	.
1350	2	65	4	1	2	1	2	2	2	2	2		2	2	.	.	.	2	.	.	.	2	1	1	1	2	2	5	4	1	20	1	2	2	1	2	.	.	.	.	2	.	2	.	.	.	2	.	.
1351	1	61	4	2	2	2	1	2	2	2	2		2	1	30	10	.	1	30	2	.	2	1	.	1	1	1	.	.	.	.	.	.	.	2	3	.	.	.	.	3	.	3	.	.	.	3	.	.
1352	2	54	2	1	2	1	2	2	2	2	2		3	2	.	.	.	2	.	.	.	2	1	.	3	3	2	2	1	1	14	3	3	3	1	1	3	150	110	1	2	.	2	.	.	.	2	.	.
1353	2	64	2	1	2	1	2	2	2	2	2		1	2	.	.	.	2	.	.	.	2	4	3	1	2	2	6	3	1	10	1	2	2	2	1	2	.	.	2	2	.	2	.	.	.	2	.	.
1354	1	67	2	1	2	1	2	2	2	2	2		1	1	50	10	.	1	50	5	4	1	4	3	1	2	1	.	.	.	.	.	.	.	1	1	6	170	.	1	2	.	2	.	.	.	2	.	.
1355	2	67	1	1	2	1	2	2	2	2	2		1	2	.	.	.	2	.	.	.	2	1	.	2	2	2	5	5	1	20	1	2	2	1	2	.	.	.	.	2	.	2	.	.	.	2	.	.
1356	2	64	4	1	2	2	1	2	2	2	2		2	2	.	.	.	2	.	.	.	2	1	1	2	2	2	3	2	1	14	1	2	2	1	2	1	150	91	1	2	.	2	.	.	.	2	.	.
1357	2	59	3	1	1	2	2	2	2	2	2		3	2	.	.	.	2	.	.	.	2	1	.	2	2	3	3	2	1	11	3	3	3	1	1	.	.	.	.	2	.	2	.	.	.	2	.	.
1358	2	61	3	1	1	2	2	2	2	2	2		2	2	.	.	.	1	30	1	.	3	3	3	2	2	3	4	1	.	.	3	3	3	1	1	6	160	90	2	2	.	2	.	.	.	2	.	.
1359	1	55	3	1	2	1	2	2	2	2	2		2	1	40	10	12	1	20	1	.	3	1	.	2	1	3	.	.	.	.	.	.	.	2	.	.	.	.	.	2	.	2	.	.	.	2	.	.
1360	2	78	1	4	2	1	2	2	2	2	2		2	2	.	.	.	2	.	.	.	2	3	2	2	1	3	1	1	.	.	1	3	3	1	1	13	210	100	1	2	.	2	.	.	.	2	.	.
1361	1	79	3	1	2	1	2	2	2	2	2		2	1	56	3	.	2	.	.	.	1	3	3	2	2	3	.	.	.	.	.	.	.	1	1	13	180	80	1	2	.	2	.	.	.	2	.	.
1362	2	64	3	1	1	2	2	2	2	2	2		3	2	.	.	.	2	.	.	.	2	3	2	3	3	2	7	5	1	14	1	3	3	1	1	10	180	100	1	3	.	.	.	.	.	3	.	.
1363	1	57	2	1	2	1	2	2	2	2	2		2	1	20	20	.	1	20	1	.	1	1	.	1	1	4	.	.	.	.	.	.	.	1	1	5	180	100	1	3	.	3	.	.	.	3	.	.
1364	2	73	1	1	1	2	2	2	2	2	2		1	2	.	.	.	2	.	.	.	2	3	2	2	2	2	6	6	1	35	1	2	2	1	2	.	.	.	.	2	.	2	.	.	.	2	.	.
1365	2	74	1	1	2	1	2	2	2	2	2		2	2	.	.	.	2	.	.	.	2	3	2	3	3	2	4	4	1	30	2	3	3	1	1	30	170	80	1	2	.	2	.	.	.	2	.	.
1366	2	52	3	1	2	1	2	2	2	2	2		2	2	.	.	.	1	10	2	.	2	2	1	2	2	1	1	1	1	1	1	2	2	1	1	10	160	110	.	2	.	2	.	.	.	2	.	.
1367	2	63	2	1	1	2	2	2	2	2	2		1	2	.	.	.	2	.	.	.	3	3	3	2	2	2	4	3	1	43	2	3	3	1	1	10	170	100	1	3	.	3	.	.	.	3	.	.
1368	2	72	2	4	2	1	2	2	2	2	2		3	2	.	.	.	2	.	.	.	2	3	3	2	2	2	5	5	1	10	1	3	3	1	1	3	180	100	1	3	.	3	.	.	.	2	.	.
1369	2	47	4	1	2	1	2	2	2	2	2		3	2	.	.	.	2	.	.	.	2	3	2	3	2	3	2	1	2	.	1	2	2	2	3	.	.	.	.	2	.	2	.	.	.	2	.	.
1370	2	79	3	1	2	1	2	2	2	2	2		3	2	.	.	.	2	.	.	.	2	3	2	2	3	2	1	1	1	31	1	3	3	1	1	28	180	90	1	3	.	3	.	.	.	3	.	.
1371	2	71	1	1	2	2	2	2	1	2	2		2	2	.	.	.	2	.	.	.	2	3	2	2	2	4	3	3	1	15	1	2	2	1	1	5	160	90	1	2	.	2	.	.	.	2	.	.
1372	2	65	2	1	1	2	2	2	2	2	2		2	2	.	.	.	2	.	.	.	2	3	2	3	3	2	4	4	1	25	1	3	3	1	1	7	160	80	1	2	.	3	.	.	.	3	.	.
1373	2	45	3	1	2	1	2	2	2	2	2		2	2	.	.	.	2	.	.	.	2	1	.	2	2	3	1	1	2	.	1	2	2	1	3	.	.	.	.	.	.	2	.	.	.	2	.	.
1374	2	62	3	4	2	1	2	2	2	2	2		2	2	.	.	.	2	.	.	.	2	1	.	1	2	2	3	3	1	15	1	3	3	1	2	.	.	.	.	2	.	2	.	.	.	2	.	.
1375	2	74	1	4	2	1	2	2	2	2	2		2	2	.	.	.	2	.	.	.	2	3	2	3	3	2	7	6	1	24	1	3	3	1	1	3	150	70	2	2	.	2	.	.	.	1	.	1
1376	1	49	3	1	1	2	2	2	2	2	2		2	1	36	20	.	1	20	5	.	2	1	.	1	1	3	.	.	.	.	.	.	.	1	2	.	.	.	.	2	.	2	.	.	.	2	.	.
1377	2	39	4	1	2	1	2	2	2	2	2		3	2	.	.	.	2	.	.	.	2	3	2	3	2	2	1	1	2	.	1	2	2	1	1	5	165	100	1	2	.	2	.	.	.	2	.	.
1378	2	55	1	1	2	1	2	2	2	2	2		1	1	.	.	.	1	.	.	.	1	1	.	2	2	1	1	1	1	15	1	2	2	1	.	11	166	80	1	3	.	3	.	.	3	3	.	.
1379	2	40	4	1	2	1	2	2	2	2	2		2	2	.	.	.	2	.	.	.	2	1	.	1	1	3	1	1	2	.	1	2	2	1	1	1	140	90	1	2	.	2	.	.	.	2	.	.
1380	2	44	3	1	1	2	2	2	2	2	2		3	1	1	.	.	1	1	.	.	2	1	2	2	2	1	1	1	2	.	1	2	2	1	2	1	140	100	1	2	.	2	.	.	.	2	.	.
1381	2	80	1	1	2	1	2	2	2	2	2		1	2	.	.	.	2	.	.	.	1	.	2	2	2	1	5	5	1	35	1	2	2	1	1	7	140	80	1	2	.	2	.	.	.	2	.	.
1382	2	65	3	1	2	1	2	2	2	2	2		3	2	.	.	.	2	.	.	.	2	3	2	3	2	2	6	4	1	19	1	3	3	1	1	33	180	90	1	2	.	3	.	.	.	3	.	.
1383	1	65	1	1	2	2	2	2	1	2	2		1	1	20	4	.	2	.	.	.	2	2	2	2	2	3	.	.	.	.	.	.	.	1	1	40	187	92	1	2	.	2	.	.	.	2	.	.
1384	1	69	2	1	2	1	2	2	2	2	2		1	1	30	3	.	1	30	1	.	2	3	2	2	2	2	.	.	.	.	.	.	.	1	1	3	.	.	2	1	3	2	.	.	.	2	.	.
1385	2	57	1	1	2	1	2	2	2	2	2		2	2	.	.	.	2	.	.	.	1	3	2	2	3	2	2	1	1	9	2	2	2	1	2	.	.	.	.	3	.	3	.	.	.	3	.	.
1386	1	70	2	1	2	1	2	2	2	2	2		2	2	.	.	.	1	30	1	.	2	2	3	2	2	3	.	.	.	.	.	.	.	1	1	3	220	80	1	3	.	3	.	.	.	3	.	.
1387	2	44	3	1	2	1	2	2	2	2	2		3	2	.	.	.	2	.	.	.	1	1	.	2	2	1	1	1	2	.	1	2	2	1	1	.	160	90	3	2	.	2	.	.	.	1	20	1
1388	2	66	2	1	2	1	2	2	2	2	2		2	2	.	.	.	2	.	.	.	2	3	3	2	2	2	6	4	1	14	1	2	2	1	2	.	.	.	.	2	.	2	.	.	.	2	.	.
1389	1	58	2	1	2	1	2	2	2	2	2		2	1	30	20	1	2	.	.	.	2	1	.	2	1	3	.	.	.	.	.	.	.	1	2	.	.	.	.	2	.	2	.	.	.	2	.	.
1390	2	55	3	1	2	1	2	2	2	2	2		2	2	.	.	.	2	.	.	.	2	1	.	2	1	2	1	1	1	3	1	2	2	1	2	.	.	.	.	2	.	2	.	.	.	2	.	.
1391	2	78	1	1	2	1	2	2	2	2	2		2	2	.	.	.	2	.	.	.	2	3	2	2	2	2	3	3	1	35	1	3	3	1	1	25	210	80	1	3	.	2	.	.	.	2	.	.
1392	2	75	2	1	2	1	2	2	2	2	2		1	2	.	.	.	2	.	.	.	2	2	2	2	2	1	2	2	1	37	1	2	2	1	2	.	.	.	.	2	.	2	.	.	.	2	.	.
1393	2	59	2	4	2	1	2	2	2	2	2		2	2	.	.	.	2	.	.	.	2	3	3	2	2	3	2	2	1	14	1	3	3	1	1	5	170	90	2	2	.	2	.	.	.	2	.	.
1394	2	59	1	1	1	2	2	2	2	2	2		1	2	.	.	.	2	.	.	.	2	1	.	2	2	2	4	4	1	10	3	2	2	1	2	.	.	.	.	3	.	3	.	.	.	3	.	.
1395	2	52	3	1	2	1	2	2	2	2	2		3	2	.	.	.	2	.	.	.	2	3	3	1	2	2	1	1	2	.	1	3	3	1	1	1	150	80	1	2	.	2	.	.	.	2	.	.
1396	1	52	4	1	2	1	2	2	2	2	2		2	3	15	.	.	1	30	1	.	3	1	.	2	2	2	.	.	.	.	.	.	.	1	2	.	.	.	.	2	.	2	.	.	.	2	.	.
1397	2	68	2	1	2	1	1	2	2	2	2		2	1	30	7	.	2	.	.	.	2	3	3	2	3	1	3	2	1	20	1	3	3	1	1	4	150	90	1	2	.	2	.	.	.	2	.	.
1398	2	61	2	1	1	2	2	2	2	2	2		2	2	.	.	.	2	.	.	.	2	4	3	1	2	2	5	5	1	15	1	2	2	2	1	7	160	100	1	3	.	2	.	.	.	2	.	.
1399	2	52	3	1	2	1	2	2	2	2	2		3	2	.	.	.	2	.	.	.	2	3	3	1	2	1	1	1	1	1	1	2	2	1	1	1	180	96	1	2	.	2	.	.	.	2	.	.
1400	2	53	3	2	2	1	2	2	2	2	2		2	2	.	.	.	2	.	.	.	3	3	3	2	2	3	1	1	1	3	2	2	2	2	2	.	.	.	.	3	.	2	.	.	.	2	.	.
1401	2	61	4	1	2	1	2	2	2	2	2		3	1	.	.	.	2	.	.	.	2	4	2	2	2	2	4	4	1	10	1	2	2	1	1	1	.	.	2	2	.	2	.	.	.	2	.	.
1402	2	41	3	1	1	2	2	2	2	2	2		4	2	.	.	.	2	.	.	.	1	1	.	2	2	1	2	2	2	.	2	2	2	2	3	.	.	.	.	2	.	2	.	.	.	2	.	.
1403	1	55	3	1	2	1	2	2	2	2	2		2	1	30	5	.	1	30	3	.	2	4	1	1	1	3	.	.	.	.	.	.	.	1	2	.	.	.	.	2	.	2	.	.	.	2	.	.
1404	1	59	3	1	2	2	2	1	2	2	2		1	1	30	20	.	1	30	5	.	2	1	3	1	1	2	.	.	.	.	.	.	.	1	1	5	180	90	1	2	.	.	.	.	.	2	.	.
1405	2	53	3	1	2	2	2	2	2	1	2		1	2	.	.	.	2	.	.	.	2	1	1	1	3	2	1	1	1	1	1	2	2	1	1	5	146	90	1	2	.	2	.	.	.	1	.	2
1406	2	52	5	1	2	2	1	2	2	2	2		3	2	.	.	.	2	.	.	.	2	2	2	1	2	2	2	1	2	.	2	2	2	1	1	8	187	110	2	2	.	2	.	.	.	2	.	.
1407	1	57	3	1	2	1	2	2	2	2	2		2	1	40	20	.	2	.	.	.	3	3	3	2	1	3	.	.	.	.	.	.	.	1	2	.	.	.	.	3	.	2	.	.	.	2	.	.
1408	2	58	4	1	2	1	2	2	2	2	2		3	1	.	.	.	1	.	.	.	2	1	.	1	2	2	3	2	1	12	1	3	3	1	1	1	160	96	3	3	.	3	.	.	.	3	.	.
1409	2	54	4	1	2	1	2	2	2	2	2		4	1	.	.	.	1	.	.	.	1	1	.	1	2	2	2	1	1	3	1	2	2	1	1	5	160	100	1	2	.	2	.	.	.	2	.	.
1410	2	59	3	1	2	1	2	2	2	2	2		1	1	.	.	.	1	.	.	.	1	1	.	2	2	1	1	1	1	12	1	2	2	1	1	.	140	90	1	2	.	2	.	.	.	2	.	.
1411	2	53	3	1	2	1	2	2	2	2	2		2	1	.	.	.	1	.	.	.	2	1	.	2	2	1	2	2	1	6	1	2	2	1	1	3	160	100	1	2	.	2	.	.	.	2	.	.
1412	2	59	1	1	2	1	2	2	2	2	2		1	2	.	.	.	2	.	.	.	2	2	2	2	2	1	2	2	1	15	1	2	2	1	1	7	150	90	.	2	.	2	.	.	.	2	.	.
1413	2	65	3	4	2	1	2	2	2	2	2		2	2	.	.	.	2	.	.	.	3	3	3	2	2	2	6	5	1	20	1	3	3	1	1	6	160	90	.	3	.	3	.	.	.	3	.	.
1414	2	50	3	1	2	1	2	2	2	2	2		2	2	.	.	.	2	.	.	.	3	2	2	2	2	2	3	1	2	.	1	2	2	1	3	.	.	.	.	2	.	2	.	.	.	3	.	.
1415	1	60	2	1	2	1	2	2	2	2	2		3	1	20	6	.	1	40	1	.	2	3	3	2	3	4	.	.	.	.	.	.	.	1	1	10	165	85	.	2	.	2	.	.	.	2	.	.
1416	2	47	3	1	2	1	2	2	2	2	2		2	2	.	.	.	2	.	.	.	3	2	1	2	2	3	1	1	2	.	1	2	2	1	3	.	.	.	.	2	.	3	.	.	.	2	.	.
1417	1	67	5	1	2	1	2	2	2	2	2		2	2	.	.	.	1	40	1	.	2	3	2	1	2	3	.	.	.	.	.	.	.	1	1	1	175	90	1	2	.	2	.	.	.	2	.	.
1418	1	73	6	1	2	1	2	2	2	2	2		3	1	15	.	.	1	.	2	.	.	.	1	2	2	1	.	.	.	.	.	.	.	2	3	.	.	.	.	3	.	3	.	.	.	3	.	.
1419	2	56	1	2	2	1	2	2	2	2	2		2	2	.	.	.	2	.	.	.	1	1	.	2	2	1	1	1	1	1	1	2	2	2	.	.	.	.	.	3	.	3	.	.	.	3	.	.
1420	1	75	1	2	2	1	2	2	2	2	2		2	2	.	.	.	2	.	.	.	2	3	2	1	2	2	.	.	.	.	.	.	.	1	1	2	180	95	1	2	.	2	.	.	.	2	.	.
1421	2	50	4	1	2	1	2	2	2	2	2		2	2	.	.	.	2	.	.	.	2	2	2	1	1	3	4	2	1	2	1	2	2	1	1	.	.	.	.	2	.	2	.	.	.	2	.	.
1422	2	78	1	1	2	1	2	2	2	2	2		2	2	.	.	.	2	.	.	.	1	1	.	1	1	2	3	3	.	.	1	.	.	1	1	1	190	100	2	2	.	2	.	.	.	2	.	.
1423	2	71	3	1	2	1	2	2	2	2	2		2	2	.	.	.	2	.	.	.	2	1	.	2	2	2	5	4	1	21	1	2	2	1	1	1	150	80	2	2	.	2	.	.	.	2	.	.
1424	2	53	3	1	2	1	2	2	2	2	2		2	1	12	10	.	2	.	.	.	2	3	2	2	2	2	1	1	1	1	1	2	2	1	3	.	.	.	.	2	.	2	.	.	.	2	.	.
1425	1	55	3	1	2	1	2	2	2	2	2		2	1	40	10	3	1	35	3	3	2	3	2	2	2	3	.	.	.	.	.	.	.	1	1	3	200	130	1	2	.	2	.	.	.	2	.	.
1426	2	73	2	1	2	1	2	2	2	2	2		2	2	.	.	.	2	.	.	.	2	4	2	2	2	3	4	3	1	21	1	2	2	1	1	25	180	100	1	3	.	2	.	.	.	3	.	.
1427	2	72	2	4	1	2	2	2	2	2	2		2	2	.	.	.	2	.	.	.	2	1	.	2	2	2	4	4	1	20	1	2	2	2	2	.	.	.	.	2	.	2	.	.	.	2	.	.
1428	2	70	2	4	2	1	2	2	2	2	2		1	2	.	.	.	2	.	.	.	2	4	3	1	2	2	3	3	1	25	1	2	2	2	1	15	180	100	1	2	.	2	.	.	.	1	15	2
1429	2	70	1	1	1	2	2	2	2	2	2		1	2	.	.	.	2	.	.	.	2	1	.	2	2	2	6	4	1	22	1	2	2	1	1	10	180	90	2	2	.	2	.	.	.	2	.	.
1430	1	52	5	1	2	1	2	2	2	2	2		2	2	.	.	.	2	.	.	.	3	4	1	2	2	1	.	.	.	.	.	.	.	1	2	.	.	.	.	2	.	2	.	.	.	2	.	.
1431	2	71	1	1	2	1	2	2	2	2	2		1	2	.	.	.	2	.	.	.	2	1	.	1	1	2	4	3	1	21	1	2	2	1	2	.	.	.	.	2	.	2	.	.	.	2	.	.
1432	2	67	3	1	2	1	2	2	2	2	2		2	2	.	.	.	2	.	.	.	2	3	2	2	2	3	3	3	1	18	1	2	2	1	1	20	180	120	1	1	10	2	.	.	.	2	.	.
1433	2	51	2	1	2	1	2	2	2	2	2		2	2	.	.	.	2	.	.	.	1	1	.	2	2	1	1	1	2	.	1	2	2	1	1	4	160	96	1	2	.	2	.	.	.	2	.	.
1434	1	57	3	1	2	1	2	2	2	2	2		2	1	30	10	.	1	30	2	.	2	1	.	2	2	1	.	.	.	.	.	.	.	1	1	20	200	110	1	1	20	2	.	.	.	2	.	.
1435	1	69	3	1	2	1	2	2	2	2	2		2	2	.	.	.	2	.	.	.	2	3	2	1	2	3	.	.	.	.	.	.	.	1	1	1	180	.	1	2	.	2	.	.	.	2	.	.
1436	2	61	3	1	2	1	2	2	2	2	2		2	2	.	.	.	2	.	.	.	2	3	2	2	2	2	2	2	1	13	1	2	2	1	1	1	160	90	1	2	.	2	.	.	.	2	.	.
1437	2	52	3	1	2	1	2	2	2	2	2		2	2	.	.	.	2	.	.	.	2	1	.	1	2	3	1	1	2	.	1	2	2	2	2	.	.	.	.	2	.	2	.	.	.	2	.	.
1438	1	56	3	1	2	2	2	2	1	2	2		2	2	.	.	.	2	.	.	.	2	3	2	2	3	2	.	.	.	.	.	.	.	1	1	3	170	110	1	2	.	2	.	.	.	2	.	.
1439	2	50	1	1	1	2	2	2	2	2	2		3	2	.	.	.	2	.	.	.	3	2	2	2	2	3	2	1	2	.	1	2	2	1	2	.	.	.	.	2	.	2	.	.	.	2	.	.
1440	1	78	2	1	2	1	2	2	2	2	2		3	2	.	.	.	2	.	.	.	1	3	2	2	2	2	.	.	.	.	.	.	.	1	1	10	170	.	1	2	.	2	.	.	.	2	.	.
1441	2	52	3	1	2	1	2	2	2	2	2		2	2	.	.	.	2	.	.	.	2	4	2	2	2	2	2	1	2	.	1	2	2	1	2	.	.	.	.	2	.	2	.	.	.	2	.	.
1442	1	83	2	4	2	2	2	2	2	1	2		1	1	1	1	.	2	.	.	.	2	3	1	1	2	2	.	.	.	.	.	.	.	1	1	6	.	.	1	2	.	2	.	.	.	2	.	.
1443	1	78	6	4	2	1	2	2	2	2	2		3	3	.	.	10	3	.	.	10	3	2	2	1	1	2	.	.	.	.	.	.	.	1	1	10	160	95	1	2	.	2	.	.	.	2	.	.
1444	1	59	2	1	1	2	2	2	2	2	2		1	2	.	.	.	2	.	.	.	2	2	2	2	3	2	.	.	.	.	.	.	.	1	2	5	150	90	1	2	.	2	.	.	.	2	.	.
1445	2	72	1	1	2	1	2	2	2	2	2		1	2	.	.	.	2	.	.	.	2	3	1	2	2	.	4	4	1	20	1	2	2	1	1	9	150	80	1	2	.	2	.	.	.	2	.	.
1446	1	52	4	1	2	1	2	2	2	2	2		2	1	23	12	.	1	15	3	.	2	3	2	2	2	4	.	.	.	.	.	.	.	2	2	.	.	.	.	2	.	2	.	.	.	2	.	.
1447	2	45	6	1	2	1	2	2	2	2	2		3	2	.	.	.	2	.	.	.	2	3	3	3	3	2	2	1	2	.	1	2	2	1	1	2	150	94	1	2	.	2	.	.	.	2	.	.
1448	1	61	2	1	2	2	2	2	1	2	2		2	1	20	20	.	1	20	2	.	2	1	.	1	2	3	.	.	.	.	.	.	.	1	1	.	160	60	.	3	.	2	.	.	.	2	.	.
1449	2	72	2	1	2	1	2	2	2	2	2		2	2	.	.	.	2	.	.	.	2	2	2	3	2	2	3	3	1	30	2	2	2	1	1	20	140	80	1	2	.	2	.	.	.	2	.	.
1450	2	75	1	1	2	1	2	2	2	2	2		2	2	.	.	.	2	.	.	.	1	3	2	2	2	2	6	5	1	35	1	2	2	1	1	1	160	100	1	2	.	2	.	.	.	2	.	.
1451	2	58	6	1	2	1	2	2	2	2	2		2	2	.	.	.	2	.	.	.	2	2	2	2	2	.	2	2	1	8	2	2	2	1	1	8	150	90	1	2	.	2	.	.	.	2	.	.
1452	2	46	3	1	2	1	2	2	2	2	2		2	2	.	.	.	2	.	.	.	2	2	2	2	2	3	3	1	2	.	1	2	2	1	1	7	160	80	1	3	.	3	.	.	.	2	.	.
1453	2	54	3	1	2	1	2	2	2	2	2		2	2	.	.	.	2	.	.	.	2	4	1	2	1	2	2	1	2	.	1	2	2	1	1	10	183	90	1	2	.	2	.	.	.	2	.	.
1454	1	75	1	2	1	2	2	2	2	2	2		1	2	.	.	.	2	.	.	.	3	2	1	3	2	2	.	.	.	.	.	.	.	1	1	8	180	100	1	2	.	2	.	.	.	2	.	.
1455	1	56	1	1	2	1	2	2	2	2	2		3	1	35	20	.	2	.	.	.	2	1	2	2	2	3	.	.	.	.	.	.	.	1	2	.	.	.	.	2	.	2	.	.	.	2	.	.
1456	1	50	4	3	2	1	2	2	2	2	2		2	1	33	.	17	1	10	2	.	2	1	2	2	2	2	.	.	.	.	.	.	.	1	2	.	.	.	.	2	.	2	.	.	.	2	.	.
1457	2	55	3	1	2	2	2	2	2	2	2		2	2	.	.	.	2	.	.	.	2	1	.	1	1	3	1	1	1	4	1	2	2	1	3	.	.	.	.	3	.	2	.	.	.	2	.	.
1458	1	66	5	1	2	1	2	2	2	2	2		3	1	30	20	.	2	.	.	.	1	1	3	2	3	3	.	.	.	.	.	.	.	1	1	10	145	95	1	2	.	2	.	.	.	2	.	.
1459	2	89	4	2	2	1	2	2	2	2	2		2	1	.	.	.	1	.	.	.	2	2	2	2	2	2	5	4	1	30	2	2	2	1	1	18	190	110	1	2	.	2	.	.	.	2	.	.
1460	2	60	2	1	2	1	2	2	2	2	2		3	2	.	.	.	2	.	.	.	2	3	3	2	2	3	2	2	1	11	1	2	2	1	2	.	.	.	.	2	.	2	.	.	.	2	.	.
1461	1	59	4	1	2	1	2	2	2	2	2		3	1	20	.	.	2	.	.	.	2	1	.	2	1	3	.	.	.	.	.	.	.	1	1	.	.	.	.	2	.	2	.	.	.	2	.	.
1462	2	59	3	1	2	1	2	2	2	2	2		2	2	.	.	.	2	.	.	.	3	2	2	2	2	2	1	1	1	6	2	2	2	1	2	.	.	.	.	3	.	3	.	.	.	3	.	.
1463	2	68	3	1	1	2	2	2	2	2	2		2	2	.	.	.	2	.	.	.	2	3	2	3	2	2	8	4	1	20	2	3	3	1	1	7	180	94	1	2	.	2	.	.	.	3	.	.
1464	2	60	2	1	2	1	2	2	2	2	2		2	2	.	.	.	2	.	.	.	2	2	2	1	1	2	2	1	1	5	3	3	3	1	1	10	160	80	1	2	.	2	.	.	.	2	.	.
1465	2	61	2	1	2	1	2	2	2	2	2		2	2	.	.	.	2	.	.	.	2	1	.	2	2	2	3	2	1	20	1	3	3	1	1	8	140	90	1	2	.	2	.	.	.	2	.	.
1466	2	61	3	1	2	1	2	2	2	2	2		2	2	.	.	.	2	.	.	.	2	1	.	2	2	2	1	1	1	14	1	2	2	1	2	.	.	.	.	2	.	2	.	.	.	2	.	.
1467	1	40	3	1	2	1	2	2	2	2	2		2	2	.	.	.	2	.	.	.	3	1	.	2	1	2	.	.	.	.	.	.	.	2	2	.	.	.	.	2	.	2	.	.	.	2	.	.
1468	2	67	2	4	1	2	2	2	2	2	2		2	2	.	.	.	2	.	.	.	1	1	1	2	2	3	3	3	1	23	1	3	3	1	2	.	.	.	.	2	.	2	.	.	.	2	.	.
1469	2	63	3	1	2	1	2	2	2	2	2		3	2	.	.	.	2	.	.	.	2	2	2	1	2	2	3	2	1	13	1	2	2	1	1	20	180	130	1	2	.	2	.	.	.	2	.	.
1470	2	47	3	1	1	2	2	2	2	2	2		2	2	.	.	.	2	.	.	.	2	1	.	1	3	2	2	1	2	.	1	1	2	2	1	25	200	100	.	2	.	2	.	.	.	2	.	.
1471	2	53	3	1	2	1	2	2	2	2	2		2	2	.	.	.	2	.	.	.	2	3	2	2	2	3	1	1	2	.	1	2	2	1	2	.	.	.	.	2	.	2	.	.	.	2	.	.
1472	1	66	4	1	2	1	2	2	2	2	2		3	2	.	.	.	2	.	.	.	2	3	3	3	1	2	.	.	.	.	.	.	.	1	1	30	170	110	1	2	.	2	.	.	.	2	.	.
1473	2	73	1	4	2	1	2	2	2	2	2		2	2	.	.	.	2	.	.	.	2	4	3	2	3	2	7	5	1	20	1	1	.	1	1	6	160	.	1	2	.	2	.	.	.	3	.	.
1474	2	59	2	1	2	1	2	2	2	2	2		2	2	.	.	.	1	10	1	.	2	3	3	2	2	4	2	2	1	5	1	2	2	2	3	.	.	.	.	2	.	2	.	.	.	2	.	.
1475	2	51	4	1	2	1	2	2	2	2	2		1	2	.	.	.	2	.	.	.	2	3	2	3	3	1	1	1	1	11	1	2	2	1	1	4	150	90	1	1	3	2	.	.	.	2	.	.
1476	2	58	4	1	2	1	2	2	2	2	2		2	2	.	.	.	2	.	.	.	2	2	2	1	1	2	1	1	1	10	2	2	2	1	1	2	170	88	1	2	.	2	.	.	.	2	.	.
1477	2	65	4	1	2	1	2	2	2	2	2		2	2	.	.	.	2	.	.	.	2	2	2	1	1	1	2	2	1	5	1	2	2	1	1	2	160	85	1	2	.	2	.	.	.	2	.	.
1478	1	85	4	1	2	2	2	2	2	2	2	1	2	2	.	.	.	2	.	.	.	1	4	3	2	2	2	.	.	.	.	.	.	.	1	1	2	.	.	.	2	.	2	.	.	.	2	.	.
1479	2	55	3	1	2	1	2	2	2	2	2		3	2	.	.	.	2	.	.	.	2	3	2	2	2	2	1	1	1	5	1	2	2	1	1	5	210	100	1	2	.	2	.	.	.	2	.	.
1480	2	65	2	4	2	2	2	2	1	2	2		1	2	.	.	.	2	.	.	.	1	1	.	2	2	2	3	3	1	15	1	2	2	1	3	.	.	.	.	2	.	2	.	.	.	2	.	.
1481	2	59	7	1	2	1	2	2	2	2	2		3	2	.	.	.	2	.	.	.	3	1	.	3	2	2	2	1	1	9	1	2	2	1	1	5	140	90	.	2	.	2	.	.	.	2	.	.
1482	2	58	2	1	1	2	2	2	2	2	2		2	2	.	.	.	2	.	.	.	2	3	2	2	2	2	2	2	1	8	1	2	2	1	1	3	170	130	1	3	.	2	.	.	.	2	.	.
1483	2	63	2	4	1	2	2	2	2	2	2		2	2	.	.	.	2	.	.	.	2	3	2	2	2	2	7	6	1	20	1	3	3	2	3	.	.	.	.	2	.	2	.	.	.	3	.	.
1484	2	59	2	1	2	2	2	2	2	2	1		2	2	.	.	.	2	.	.	.	2	2	2	3	2	2	5	2	1	7	1	3	3	1	2	.	.	.	.	2	.	2	.	.	.	2	.	.
1485	2	59	2	1	1	2	2	2	2	2	2		2	2	.	.	.	2	.	.	.	2	3	2	2	2	2	3	2	1	10	1	2	2	1	1	7	160	100	1	3	.	2	.	.	.	.	2	.
1486	1	74	7	1	2	2	1	2	2	2	2		5	1	20	45	.	2	.	.	.	2	3	2	2	3	2	.	.	.	.	.	.	.	1	1	10	180	100	1	1	5	2	.	.	.	2	.	.
1487	1	54	3	1	2	1	2	2	2	2	2		3	1	40	20	.	1	40	2	.	2	2	2	1	1	3	.	.	.	.	.	.	.	2	.	.	.	.	.	3	.	.	.	.	.	3	.	.
1488	1	72	4	1	2	1	2	2	2	2	2		2	1	30	5	.	1	30	1	.	2	3	2	3	2	2	.	.	.	.	.	.	.	1	2	.	.	.	.	2	.	2	.	.	.	2	.	.
1489	1	73	.	1	2	1	2	2	2	2	2		2	2	.	.	.	2	.	.	.	2	1	.	2	2	2	.	.	.	.	.	.	.	2	1	14	150	94	2	2	.	2	.	.	.	2	.	.
1490	2	50	3	1	2	1	2	2	2	2	2		2	2	.	.	.	2	.	.	.	2	2	3	2	3	2	1	1	1	.	1	3	3	1	2	.	.	.	.	3	.	3	.	.	.	3	.	.
1491	2	74	1	1	1	2	2	2	2	2	2		2	2	.	.	.	2	.	.	.	2	1	.	2	2	2	5	5	1	20	1	2	2	1	1	5	170	.	1	3	.	2	.	.	.	3	.	.
1492	1	64	4	1	2	1	2	2	2	2	2		3	2	.	.	.	2	.	.	.	2	3	2	2	2	2	.	.	.	.	.	.	.	1	1	10	160	100	1	3	.	3	.	.	3	3	.	.
1493	2	60	2	1	2	1	2	2	2	2	2		2	2	.	.	.	2	.	.	.	2	4	3	1	2	3	1	1	1	8	1	2	2	1	2	.	.	.	.	2	.	2	.	.	.	2	.	.
1494	2	79	1	2	2	1	2	2	2	2	2		2	2	.	.	.	2	.	.	.	2	1	.	3	3	2	0	0	1	33	.	.	.	1	1	40	150	80	1	1	10	2	.	.	.	2	.	.
1495	2	61	2	1	2	2	2	2	1	2	2		2	2	.	.	.	2	.	.	.	3	2	2	2	2	2	2	2	1	16	1	2	2	1	1	3	180	95	1	2	.	2	.	.	.	2	.	.
1496	1	59	2	1	2	1	2	2	2	2	2		3	1	30	20	.	1	30	2	.	2	3	2	1	2	2	.	.	.	.	.	.	.	1	2	.	.	.	.	2	.	2	.	.	.	2	.	.
1497	2	64	2	4	2	1	2	2	2	2	2		3	2	.	.	.	2	.	.	.	2	3	1	2	3	1	2	2	1	17	1	2	2	1	1	17	160	96	1	2	.	2	.	.	.	2	.	.
1498	2	63	3	1	2	1	2	2	2	2	2		3	2	.	.	.	2	.	.	.	2	1	.	2	2	2	1	1	1	13	1	3	3	1	1	20	150	90	1	3	.	2	.	.	.	3	.	.
1499	2	68	4	1	2	2	1	2	2	2	2		1	2	.	.	.	2	.	.	.	2	3	3	2	2	2	2	2	1	20	1	3	3	1	1	26	160	100	3	3	.	3	.	.	.	3	.	.
1500	2	70	2	4	2	1	2	2	2	2	2		2	3	.	.	15	3	.	.	15	2	2	1	2	3	2	7	5	1	30	1	2	2	1	1	7	150	80	2	3	.	2	.	.	.	2	.	.
1501	1	72	3	1	2	1	2	2	2	2	2		2	2	.	.	.	1	1	1	.	2	3	3	2	2	2	.	.	.	.	.	.	.	2	3	.	.	.	.	1	7	3	.	.	.	2	.	.
1502	2	71	1	1	2	1	2	2	2	2	2		1	2	.	.	.	2	.	.	.	2	3	2	3	3	2	.	6	1	20	3	2	2	1	1	6	180	.	1	2	.	2	.	.	.	2	.	.
1503	2	69	2	1	2	1	2	2	2	2	2		2	2	.	.	.	2	.	.	.	2	1	.	2	2	2	3	3	1	24	1	2	2	2	1	20	180	110	1	3	.	2	.	.	.	2	.	.
1504	1	60	3	1	2	1	2	2	2	2	2		3	1	.	.	.	2	.	.	.	2	1	.	2	2	3	.	.	.	.	.	.	.	1	2	.	.	.	.	2	.	2	.	.	.	2	.	.
1505	2	64	2	1	2	2	1	2	2	2	2		1	2	.	.	.	2	.	.	.	2	2	1	3	2	2	4	0	1	20	3	2	2	1	1	3	150	90	2	2	.	2	.	.	.	3	.	.
1506	2	50	3	1	2	1	2	2	2	2	2		3	2	.	.	.	2	.	.	.	2	3	3	2	1	3	1	1	2	.	1	2	2	1	1	1	160	120	1	2	.	2	.	.	.	2	.	.
1507	2	63	3	1	2	1	2	2	2	2	2		3	2	.	.	.	2	.	.	.	2	1	.	1	2	3	1	0	1	25	.	2	2	1	2	.	.	.	.	3	.	2	.	.	.	2	.	.
1508	1	49	6	1	2	1	2	2	2	2	2		3	1	37	5	.	1	34	2	.	2	3	2	1	1	4	.	.	.	.	.	.	.	1	1	5	220	130	1	2	.	2	.	.	.	2	.	.
1509	2	60	3	1	2	1	2	2	2	2	2		2	1	35	20	.	1	30	2	.	3	1	.	2	1	3	.	.	.	.	.	.	.	2	3	.	.	.	.	3	.	2	.	.	.	3	.	.
1510	2	55	3	1	2	1	2	2	2	2	2		3	2	.	.	.	2	.	.	.	2	3	2	2	3	2	1	1	1	4	1	2	2	1	1	3	150	100	2	2	.	2	.	.	.	2	.	.
1511	2	53	3	1	2	1	2	2	2	2	2		2	2	.	.	.	2	.	.	.	2	4	2	2	2	2	1	1	1	6	1	2	2	1	1	1	120	90	1	2	.	2	.	.	.	2	.	.
1512	1	61	1	1	2	2	2	2	1	2	2		2	1	30	10	.	2	.	.	.	2	1	.	2	2	2	.	.	.	.	.	.	.	1	1	1	.	.	1	2	.	2	.	.	.	2	.	.
1513	2	72	1	4	2	1	2	2	2	2	2		3	2	.	.	.	2	.	.	.	2	3	2	3	3	2	7	4	1	.	1	3	3	1	1	28	220	110	1	3	.	3	.	.	.	3	.	.
1514	2	54	3	1	2	1	2	2	2	2	2		3	2	.	.	.	2	.	.	.	2	1	.	3	3	2	2	1	1	1	1	2	2	1	1	1	150	90	1	2	.	2	.	.	.	2	.	.
1515	2	71	3	1	1	2	2	2	2	2	2		1	2	.	.	.	2	.	.	.	2	3	3	2	2	1	4	4	1	21	1	2	2	1	1	5	160	80	1	2	.	2	.	.	.	2	.	.
1516	2	45	4	1	1	2	2	2	2	2	2		1	2	.	.	.	2	.	.	.	1	2	3	2	2	1	1	0	2	.	.	.	.	2	2	.	.	.	.	2	.	2	.	.	.	2	.	.
1517	1	77	3	1	2	1	2	2	2	2	2		3	2	.	.	.	2	.	.	.	2	3	3	1	1	2	.	.	.	.	.	.	.	2	2	.	.	.	.	2	.	2	.	.	.	2	.	.
1518	2	57	1	1	2	1	2	2	2	2	2		2	2	.	.	.	2	.	.	.	2	1	.	1	2	2	2	2	1	7	2	2	2	1	1	4	170	130	1	2	.	2	.	.	.	2	.	.
1519	2	55	3	4	2	1	2	2	2	2	2		2	2	.	.	.	2	.	.	.	2	1	.	2	1	2	2	1	1	5	1	2	2	1	1	15	190	110	1	3	.	3	.	.	.	2	.	.
1520	2	67	2	1	1	2	2	2	2	2	2		1	2	.	.	.	2	.	.	.	2	1	.	2	2	2	6	4	1	17	1	2	2	2	2	.	.	.	.	2	.	2	.	.	.	2	.	.
1521	1	57	4	1	2	2	1	2	2	2	2		4	2	.	.	.	0	.	.	.	2	1	.	2	1	4	.	.	.	.	.	.	.	2	2	.	.	.	.	2	.	2	.	.	.	2	.	.
1522	1	54	6	1	2	1	2	2	2	2	2		2	2	.	.	.	1	35	1	.	2	1	.	2	1	3	.	.	.	.	.	.	.	1	1	21	190	110	1	1	21	2	.	.	.	2	.	.
1523	1	65	1	1	2	1	2	2	2	2	2		1	1	40	20	.	1	40	2	.	2	1	.	1	1	4	.	.	.	.	.	.	.	2	.	.	.	.	.	2	.	2	.	.	.	2	.	.
1524	1	59	3	1	2	1	2	2	2	2	2		2	1	30	20	.	3	20	.	2	1	2	1	3	3	2	.	.	.	.	.	.	.	1	1	1	.	.	1	.	.	2	.	.	.	2	.	.
1525	2	51	4	1	2	1	2	2	2	2	2		2	2	.	.	.	2	.	.	.	2	2	1	1	2	2	1	1	2	.	1	2	2	2	2	.	.	.	.	2	.	2	.	.	.	3	.	.
1526	2	71	1	2	2	1	2	2	2	2	2		1	2	.	.	.	2	.	.	.	3	3	3	2	2	2	4	4	1	20	1	3	3	1	1	35	150	90	1	3	.	3	.	.	.	2	.	.
1527	2	72	2	1	2	1	2	2	2	2	2		1	2	.	.	.	2	.	.	.	2	3	3	2	2	2	3	3	1	22	1	3	3	1	2	5	180	90	1	1	5	3	.	.	.	3	.	.
1528	2	68	2	4	2	1	2	2	2	2	2		1	2	.	.	.	3	.	.	3	2	3	3	3	2	3	7	4	1	13	2	2	2	1	1	8	180	.	1	2	.	2	.	.	.	2	.	.
1529	1	60	2	1	2	1	2	2	2	2	2		1	3	10	20	5	2	.	.	.	2	3	3	2	2	4	.	.	.	.	.	.	.	2	2	.	.	.	.	2	.	2	.	.	.	2	.	.
1530	1	70	2	1	2	1	2	2	2	2	2		1	1	40	20	.	2	.	.	.	2	4	.	2	2	2	.	.	.	.	.	.	.	1	1	4	210	.	1	2	.	2	.	.	.	2	.	.
1531	2	58	2	1	2	1	2	2	2	2	2		2	2	.	.	.	2	.	.	.	2	3	2	1	2	2	4	3	1	12	1	2	2	2	.	.	.	.	.	2	.	2	.	.	.	3	.	.
1532	1	57	7	1	2	1	2	2	2	2	2		3	2	.	.	.	2	.	.	.	2	1	1	2	2	3	.	.	.	.	.	.	.	2	.	.	.	.	.	2	.	2	.	.	.	2	.	.
1533	1	66	3	1	2	1	2	2	2	2	2		2	3	40	20	2	1	40	2	.	2	4	2	3	2	3	.	.	.	.	.	.	.	1	2	.	.	.	.	2	.	2	.	.	.	2	.	.
1534	2	55	3	1	2	1	2	2	2	2	2		2	2	.	.	.	2	.	.	.	2	1	.	1	1	2	6	1	1	5	3	2	2	1	1	4	140	97	1	3	.	2	.	.	.	2	.	.
1535	2	61	3	4	2	1	2	2	2	2	2		2	2	.	.	.	2	.	.	.	2	3	3	2	2	2	3	1	1	11	1	1	2	1	1	2	150	100	3	2	.	2	.	.	.	2	.	.
1536	2	58	2	1	2	1	2	2	2	2	2		1	2	.	.	.	2	.	.	.	2	1	1	2	2	2	2	2	1	2	1	2	2	1	1	3	106	90	3	2	.	2	.	.	.	2	.	.
1537	2	73	2	1	2	1	2	2	2	2	2		2	2	.	.	.	2	.	.	.	2	3	1	2	2	2	0	0	1	28	.	.	.	1	1	2	150	90	1	2	.	2	.	.	.	2	.	.
1538	2	39	3	1	2	1	2	2	2	2	2		2	2	.	.	.	2	.	.	.	3	4	1	1	1	1	2	1	2	.	1	3	3	1	1	6	180	90	1	2	.	2	.	.	.	2	.	.
1539	2	56	5	2	2	1	2	2	2	2	2		2	2	.	.	.	2	.	.	.	2	3	2	2	2	2	0	0	1	8	.	.	.	1	2	.	.	.	.	2	.	2	.	.	.	2	.	.
1540	2	53	4	1	2	1	2	2	2	2	2		3	2	.	.	.	2	.	.	.	2	3	3	2	2	3	2	1	1	1	1	2	2	1	1	3	140	90	1	2	.	2	.	.	.	2	.	.
1541	1	67	4	1	2	2	1	2	2	2	2		2	2	.	.	.	2	.	.	.	2	3	2	1	1	3	.	.	.	.	.	.	.	1	1	30	170	90	3	2	.	2	.	.	.	2	.	.
1542	2	76	1	4	2	1	2	2	2	2	2		2	1	20	8	.	2	.	.	.	2	1	1	2	2	1	2	2	1	30	1	2	2	1	2	.	.	.	.	2	.	2	.	.	.	2	.	.
1543	2	55	6	1	2	1	2	2	2	2	2		3	2	.	.	.	2	.	.	.	2	2	1	2	2	2	1	1	1	16	1	2	2	1	1	10	160	90	1	2	.	2	.	.	.	2	.	.
1544	2	63	3	1	2	1	2	2	2	2	2		2	2	.	.	.	2	.	.	.	2	3	3	3	3	2	4	2	1	10	1	2	2	1	3	.	.	.	.	2	.	2	.	.	.	2	.	.
1545	2	73	2	1	2	1	2	2	2	2	2		2	2	.	.	.	2	.	.	.	2	3	2	2	2	2	4	4	1	19	1	3	3	1	1	3	170	100	1	2	.	2	.	.	.	2	.	.
1546	1	78	2	1	2	1	2	2	2	2	2		2	2	.	.	.	2	.	.	.	2	3	3	3	3	2	.	.	.	.	.	.	.	1	1	20	180	100	1	2	.	2	.	.	.	2	.	.
1547	1	45	5	1	2	1	2	2	2	2	2		2	2	.	.	.	2	.	.	.	3	4	2	2	2	4	.	.	.	.	.	.	.	1	2	.	.	.	.	2	.	2	.	.	.	2	.	.
1548	1	59	2	1	2	1	2	2	2	2	2		2	1	40	20	.	1	40	4	.	2	1	.	2	1	4	.	.	.	.	.	.	.	2	.	.	.	.	.	2	.	2	.	.	.	2	.	.
1549	1	52	3	1	2	2	2	2	1	2	2		2	1	20	20	15	1	15	2	.	4	3	3	3	2	4	.	.	.	.	.	.	.	1	1	1	.	.	1	2	.	2	.	.	.	2	.	.
1550	1	69	5	1	2	1	2	2	2	2	2		2	1	20	.	.	1	20	.	.	2	3	3	2	2	3	.	.	.	.	.	.	.	1	2	.	.	.	.	2	.	2	.	.	.	2	.	.
1551	2	53	1	1	2	1	2	2	2	2	2		1	2	.	.	.	2	.	.	.	2	2	3	2	2	3	5	2	1	3	3	3	3	1	1	13	160	80	2	3	.	3	.	.	.	3	.	.
1552	1	78	2	4	2	2	1	2	2	2	2		2	2	.	.	.	2	.	.	.	2	2	1	2	2	3	.	.	.	.	.	.	.	1	1	1	170	110	2	1	1	2	.	.	.	2	.	.
1553	2	59	3	4	2	1	2	2	2	2	2		2	2	.	.	.	2	.	.	.	2	2	2	2	2	2	3	1	1	10	1	2	2	1	1	10	160	90	1	2	.	2	.	.	.	2	.	.
1554	2	77	2	4	2	1	2	2	2	2	2		2	2	.	.	.	2	.	.	.	2	3	3	3	3	2	9	3	1	30	1	2	2	1	1	2	190	120	1	2	.	2	.	.	.	1	1	4
1555	2	72	1	4	2	1	2	2	2	2	2		2	2	.	.	.	2	.	.	.	2	3	3	2	1	3	5	4	1	23	1	2	2	1	1	10	180	.	1	2	.	2	.	.	.	2	.	.
1556	2	63	3	1	2	1	2	2	2	2	2		2	2	.	.	.	2	.	.	.	2	1	.	2	3	2	2	1	1	12	1	2	2	1	1	1	160	82	1	3	.	2	.	.	.	2	.	.
1557	2	57	2	1	2	2	2	2	1	2	2		1	2	.	.	.	2	.	.	.	1	1	.	1	3	2	2	2	1	9	3	2	2	1	2	.	.	.	.	2	.	2	.	.	.	2	.	.
1558	1	63	3	1	2	1	2	2	2	2	2		2	3	40	10	1	2	.	.	.	3	1	.	2	2	3	.	.	.	.	.	.	.	1	3	.	.	.	.	2	.	2	.	.	.	2	.	.
1559	1	58	3	1	2	2	2	2	2	2	1		3	1	40	20	.	1	20	2	.	2	3	2	1	2	3	.	.	.	.	.	.	.	2	3	.	.	.	.	2	.	2	.	.	.	2	.	.
1560	1	701	5	1	2	1	2	2	2	2	2		1	2	.	.	.	2	.	.	.	1	2	1	2	2	3	.	.	.	.	.	.	.	1	1	3	200	110	1	2	.	1	7	1	.	2	.	.
1561	2	58	6	4	2	1	2	2	2	2	2		2	2	.	.	.	2	.	.	.	2	2	1	2	2	2	1	1	1	16	1	2	2	1	1	10	160	90	1	2	.	2	.	.	.	2	.	.
1562	1	59	3	1	1	2	2	2	2	2	2		1	1	30	10	1	2	.	.	.	2	4	3	2	2	3	.	.	.	.	.	.	.	1	2	.	.	.	.	2	.	2	.	.	.	2	.	.
1563	2	71	2	1	1	2	2	2	2	2	2		1	2	.	.	.	2	.	.	.	2	3	3	3	3	2	4	4	1	20	1	2	2	1	2	.	.	.	.	2	.	2	.	.	.	2	.	.
1564	2	61	5	1	2	2	2	2	2	2	2		3	2	.	.	.	2	.	.	.	2	3	2	2	2	3	1	1	1	11	3	2	2	2	2	.	.	.	.	2	.	2	.	.	.	2	.	.
1565	1	67	2	1	2	1	2	2	2	2	2		2	2	.	.	.	2	.	.	.	3	1	.	2	1	2	.	.	.	.	.	.	.	1	1	.	.	.	.	2	.	2	.	.	.	2	.	.
1566	2	62	2	1	1	2	2	2	2	2	2		2	2	.	.	.	2	.	.	.	2	1	1	2	2	2	4	4	1	.	2	2	2	1	1	10	180	90	1	3	.	2	.	.	.	2	.	.
1567	2	60	3	1	2	1	2	2	2	2	2		2	2	.	.	.	2	.	.	.	2	1	.	2	2	2	3	2	1	5	1	2	2	1	2	.	.	.	.	2	.	2	.	.	.	2	.	.
1568	2	55	3	4	1	2	2	2	2	2	2		1	2	.	.	.	2	.	.	.	2	1	.	2	1	2	4	2	1	6	2	2	2	1	1	2	190	100	2	2	.	2	.	.	.	2	.	.
1569	2	72	2	1	2	1	2	2	2	2	2		2	2	.	.	.	2	.	.	.	1	1	2	2	2	2	5	2	1	20	2	2	2	1	1	13	200	100	1	1	10	2	.	.	.	2	.	.
1570	2	79	1	1	1	2	2	2	2	2	2		1	2	.	.	.	2	.	.	.	2	1	.	1	2	1	4	4	1	30	1	2	2	1	1	20	.	.	1	2	.	2	.	.	.	2	.	.
1571	1	67	2	1	2	1	2	2	2	2	2		2	1	45	6	.	2	.	.	.	2	1	.	1	1	.	.	.	.	.	.	.	.	1	1	10	220	180	3	2	.	2	.	.	.	1	20	.
1572	2	53	2	1	1	2	2	2	2	2	2		2	2	.	.	.	2	.	.	.	2	3	2	1	1	2	2	1	1	2	3	3	3	1	1	.	.	.	.	2	.	2	.	.	.	2	.	.
1573	1	69	4	1	2	1	2	2	2	2	2		1	2	.	.	.	2	.	.	.	1	1	.	2	2	1	.	.	.	.	.	.	.	1	1	4	179	97	1	2	.	2	.	.	.	2	.	.
1574	2	56	3	1	2	1	2	2	2	2	2		2	2	.	.	.	2	.	.	.	2	1	.	2	2	2	.	.	1	8	1	2	2	1	1	3	180	110	1	2	.	2	.	.	.	2	.	.
1575	1	76	4	1	2	1	2	2	2	2	2		2	2	.	.	.	2	.	.	.	1	3	2	2	2	2	.	.	.	.	.	.	.	1	2	.	.	.	.	2	.	2	.	.	.	2	.	.
1576	2	62	1	4	2	2	2	2	2	1	2		1	2	.	.	.	2	.	.	.	2	2	1	2	2	2	.	.	1	10	.	.	.	1	1	10	180	.	2	2	.	2	.	.	.	2	.	.
1577	2	45	3	1	2	1	2	2	2	2	2		1	2	.	.	.	2	.	.	.	2	3	2	3	3	2	1	1	2	.	1	2	2	1	2	.	.	.	.	2	.	2	.	.	.	2	.	.
1578	2	61	2	1	2	1	1	2	2	2	2		3	2	.	.	.	2	.	.	.	2	1	.	1	2	2	6	2	1	12	2	2	2	2	.	.	.	.	.	2	.	2	.	.	.	2	.	.
1579	1	59	3	1	2	1	2	2	2	2	2		3	1	30	20	.	1	30	2	.	2	1	1	2	2	2	.	.	.	.	.	.	.	1	2	.	.	.	.	2	.	2	.	.	.	2	.	.
1580	1	60	3	1	2	1	1	2	2	2	2		3	1	30	20	.	1	30	2	.	2	2	2	2	3	2	.	.	.	.	.	.	.	1	1	5	180	90	1	2	.	2	.	.	.	2	.	.
1581	2	55	3	1	2	1	2	2	2	2	2		2	2	.	.	.	2	.	.	.	2	1	1	2	2	1	3	1	1	7	2	2	2	1	2	.	.	.	.	2	.	2	.	.	.	2	.	.
1582	1	53	4	1	2	1	2	2	2	2	2		1	1	20	10	.	1	20	1	.	3	1	.	1	2	4	.	.	.	.	.	.	.	1	1	0	160	110	1	2	.	2	.	.	.	2	.	.
1583	1	54	3	2	2	1	1	2	2	2	2		2	2	.	.	.	2	.	.	.	3	1	.	1	2	4	.	.	.	.	.	.	.	1	3	.	.	.	.	2	.	2	.	.	.	2	.	.
1584	2	67	2	1	2	1	2	2	2	2	2		3	2	.	.	.	2	.	.	.	2	1	.	1	2	2	3	3	1	20	1	2	2	1	1	2	150	70	.	2	.	2	.	.	.	2	.	.
1585	1	56	4	1	2	2	1	2	2	2	2		2	2	.	.	.	2	.	.	.	1	3	2	2	1	2	.	.	.	.	.	.	.	2	.	.	.	.	.	2	.	2	.	.	.	2	.	.
1586	2	49	2	1	1	2	2	2	2	2	2		2	2	.	.	.	2	.	.	.	2	1	.	2	2	3	3	1	1	1	.	2	2	2	.	.	.	.	.	2	.	2	.	.	.	2	.	.
1587	2	53	3	1	2	1	1	2	2	2	2		3	2	.	.	.	2	.	.	.	2	2	2	3	2	2	2	1	1	6	1	2	2	1	.	.	.	.	.	2	.	2	.	.	.	2	.	.
1588	2	54	3	1	2	1	2	2	2	2	2		3	2	.	.	.	2	.	.	.	2	3	3	2	2	2	1	1	1	10	1	2	2	1	.	.	.	.	.	2	.	2	.	.	.	2	.	.
1589	2	66	1	1	2	1	2	2	2	2	2		2	2	.	.	.	2	.	.	.	2	1	.	1	2	2	4	4	1	23	1	2	2	1	1	2	170	90	.	2	.	2	.	.	.	2	.	.
1590	1	49	4	1	2	1	2	2	2	2	2		3	1	20	20	.	1	20	2	.	3	2	2	2	2	3	.	.	.	.	.	.	.	1	1	1	180	140	1	3	.	3	.	.	.	.	.	.
1591	2	72	2	4	2	1	2	2	2	2	2		2	1	.	.	.	2	.	.	.	1	2	2	2	2	2	3	3	1	32	1	2	2	1	1	6	190	90	.	2	.	2	.	.	.	2	.	.
1592	1	52	2	1	2	1	1	2	2	2	2		2	2	.	.	.	2	.	.	.	2	1	.	1	1	3	.	.	.	.	.	.	.	2	3	.	.	.	.	2	.	2	.	.	.	2	.	.
1593	1	61	7	1	2	1	1	2	2	2	2		3	2	.	.	.	2	.	.	.	2	1	.	1	2	2	.	.	.	.	.	.	.	2	2	.	.	.	.	2	.	2	.	.	.	2	.	.
1594	2	57	2	1	2	1	2	2	2	2	2		2	2	.	.	.	2	.	.	.	3	1	1	3	3	2	2	2	1	7	3	3	3	1	2	.	.	.	.	3	.	3	.	.	.	3	.	.
1595	2	57	3	1	2	1	2	2	2	2	2		3	2	.	.	.	2	.	.	.	2	2	2	2	2	2	3	1	1	10	1	3	3	1	2	.	.	.	.	3	.	3	.	.	.	3	.	.
1596	1	62	3	1	2	1	2	2	2	2	2		3	1	10	10	.	2	.	.	.	3	2	2	2	2	3	.	.	.	.	.	.	.	1	1	10	140	80	1	3	.	.	.	.	.	3	.	.
1597	1	62	3	1	2	1	1	2	2	2	2		3	1	20	3	.	2	.	.	.	2	2	2	1	1	2	.	.	.	.	.	.	.	1	1	3	170	94	2	2	.	2	.	.	.	1	30	2
1598	1	70	2	1	2	1	1	2	2	2	2		3	2	.	.	.	1	50	2	.	2	2	2	1	2	2	.	.	.	.	.	.	.	1	1	1	158	90	.	2	.	2	.	.	.	3	.	.
1599	1	55	3	1	2	1	2	2	2	2	2		3	2	.	.	.	1	40	2	.	2	2	3	2	2	3	.	.	.	.	.	.	.	1	1	1	190	110	1	3	.	.	.	.	.	3	.	.
1600	2	61	2	1	2	1	2	2	2	2	2		3	2	.	.	.	2	.	.	.	2	4	1	1	2	2	2	2	1	10	1	2	2	1	1	1	160	88	1	2	.	3	.	.	.	3	.	.
1601	2	56	2	1	2	1	2	2	2	2	2		2	2	.	.	.	2	.	.	.	2	4	2	2	2	2	2	1	1	3	1	3	3	1	1	2	160	90	1	3	.	2	.	.	.	3	.	.
1602	1	57	3	1	2	1	2	2	2	2	2		4	2	.	.	.	2	.	.	.	1	2	1	2	2	.	.	.	.	.	.	.	.	.	2	.	.	.	.	2	.	2	.	.	.	2	.	.
1603	2	59	3	1	2	1	1	2	2	2	2		3	2	.	.	.	2	.	.	.	2	3	2	2	2	2	5	3	1	14	1	2	2	1	1	3	150	90	1	2	.	2	.	.	.	2	.	.
1604	1	56	3	1	2	1	2	2	2	2	2		3	1	35	10	.	1	30	3	.	2	1	1	1	1	3	.	.	.	.	.	.	.	1	1	3	160	95	1	2	.	2	.	.	.	2	.	.
1605	2	61	3	1	2	1	2	2	2	2	2		2	2	.	.	.	2	.	.	.	2	1	1	2	2	1	2	2	1	15	2	2	2	1	1	12	180	100	1	3	.	2	.	.	.	2	.	.
1606	2	54	3	1	2	1	2	2	2	2	2		3	2	.	.	.	2	.	.	.	2	2	2	1	2	2	6	1	1	1	1	2	2	1	1	2	150	80	1	2	.	2	.	.	.	2	.	.
1607	1	59	4	1	2	1	2	2	2	2	2		2	2	.	.	.	2	.	.	.	2	2	2	2	2	2	.	.	.	.	.	.	.	1	1	6	.	.	1	2	.	1	5	1	1	2	.	.
1608	2	60	2	1	1	2	2	2	2	2	2	2	.	2	.	.	.	2	.	.	.	2	1	2	1	1	2	5	3	1	12	1	2	2	1	1	5	180	100	1	2	.	2	.	.	.	2	.	.
1609	1	69	2	1	1	2	2	2	2	2	2		2	1	50	30	.	2	.	.	.	3	1	.	2	2	3	.	.	.	.	.	.	.	1	1	3	190	90	.	3	.	2	.	.	.	2	.	.
1610	1	64	3	1	2	1	1	2	2	2	2		3	1	10	.	.	2	.	.	.	3	2	1	2	2	.	.	.	.	.	.	.	.	1	3	.	.	.	.	2	.	2	.	.	.	2	.	.
1611	2	63	2	1	2	1	2	2	2	2	2		2	2	.	.	.	2	.	.	.	2	2	2	3	3	2	2	2	1	18	1	2	2	1	2	.	.	.	.	2	.	2	.	.	.	2	.	.
1612	2	67	2	1	2	1	2	2	2	2	2		2	2	.	.	.	2	.	.	.	2	3	3	2	2	2	3	3	1	10	1	2	2	1	2	.	.	.	.	3	.	2	.	.	.	2	.	.
1613	2	66	4	1	2	2	1	2	2	2	2		3	2	.	.	.	2	.	.	.	2	3	.	1	1	2	5	5	2	.	1	2	2	1	1	10	170	100	2	3	.	2	.	.	.	2	.	.
1614	1	70	1	2	2	1	2	2	2	2	2		1	1	50	20	.	2	.	.	.	2	2	2	2	3	2	.	.	.	.	.	.	.	1	1	12	160	90	1	3	.	3	.	.	3	3	.	.
1615	1	78	2	1	2	1	2	2	2	2	2		2	2	.	.	.	2	.	.	.	1	3	2	2	2	2	.	.	.	.	.	.	.	1	1	8	180	90	1	2	.	2	.	.	.	2	.	.
1616	2	67	2	1	2	1	2	2	2	2	2		2	2	.	.	.	2	.	.	.	1	3	3	2	2	2	3	3	1	19	1	2	2	1	1	3	140	90	2	2	.	2	.	.	.	2	.	.
1617	2	72	1	2	1	2	2	2	2	2	2		2	2	.	.	.	2	.	.	.	2	3	3	3	3	2	3	2	1	24	1	2	2	1	1	10	190	100	1	2	.	2	.	.	.	2	.	.
1618	2	71	1	1	2	1	2	2	2	2	2		1	2	.	.	.	2	.	.	.	2	2	2	2	2	3	2	2	1	20	1	2	2	1	2	.	.	.	.	2	.	2	.	.	.	2	.	.
1619	2	51	3	1	2	1	2	2	2	2	2		2	2	.	.	.	2	.	.	.	2	2	2	2	2	2	3	1	2	.	3	3	3	1	1	2	170	140	1	3	.	3	.	.	.	3	.	.
1620	2	63	2	1	2	2	1	2	2	2	2		3	2	.	.	.	2	.	.	.	2	3	1	3	2	3	4	1	1	15	1	3	3	1	1	5	140	70	2	3	.	3	.	.	.	3	.	.
1621	2	58	3	1	2	1	2	2	2	2	2		2	2	.	.	.	2	.	.	.	2	3	3	2	2	1	1	1	1	13	1	2	3	1	1	1	150	.	3	3	.	3	.	.	.	3	.	.
1622	2	76	1	1	2	1	2	2	2	2	2		2	2	.	.	.	2	.	.	.	1	3	2	3	3	2	4	4	1	31	1	2	2	1	1	30	200	110	1	2	.	2	.	.	.	2	.	.
1623	2	72	2	1	2	1	2	2	2	2	2		2	2	.	.	.	2	.	.	.	2	2	3	2	3	3	3	3	1	26	3	3	3	1	1	6	180	90	1	3	.	3	.	.	.	3	.	.
1624	1	69	2	1	2	2	2	2	1	2	2		1	2	.	.	.	2	.	.	.	2	3	2	3	3	2	.	.	.	.	.	.	.	1	1	1	180	104	1	1	2	2	.	.	.	2	.	.
1625	2	49	4	1	2	1	2	2	2	2	2		2	2	.	.	.	2	.	.	.	1	1	.	2	3	3	2	1	2	.	1	2	2	1	2	.	.	.	.	2	.	2	.	.	.	2	.	.
1626	2	67	2	1	2	2	2	2	1	2	2		1	2	.	.	.	2	.	.	.	2	3	2	3	3	2	3	3	1	20	1	2	2	1	3	.	.	.	.	3	.	2	.	.	.	2	.	.
1627	1	63	3	1	2	2	1	2	2	2	2		2	1	20	.	.	2	.	.	.	4	4	3	3	.	2	.	.	.	.	.	.	.	2	.	.	.	.	3	3	.	3	.	.	.	3	.	9
1628	1	62	7	1	2	2	1	2	2	2	2		3	1	30	5	10	1	10	2	.	2	2	2	2	2	3	.	.	.	.	.	.	.	1	1	10	180	100	1	3	.	2	.	.	.	2	.	.
1629	2	62	5	1	2	2	1	2	2	2	2		3	2	.	.	.	2	.	.	.	2	3	2	2	2	3	1	1	1	20	1	2	2	1	1	8	170	100	1	3	.	2	.	.	.	2	.	.
1630	2	70	5	1	2	1	2	2	2	2	2		2	2	.	.	.	2	.	.	.	2	2	3	2	3	2	2	2	1	28	3	3	3	1	1	16	160	90	1	3	.	3	.	.	.	3	.	.
1631	2	59	4	1	2	1	2	2	2	2	2		2	2	.	.	.	2	.	.	.	2	2	2	2	2	2	2	1	1	8	3	3	3	2	1	10	160	100	1	3	.	3	.	.	.	3	.	.
1632	2	68	2	1	2	2	2	2	2	2	2	1	2	2	.	.	.	2	.	.	.	2	3	3	3	3	2	4	4	1	20	1	2	2	2	3	.	.	.	.	2	.	2	.	.	.	2	.	.
1633	2	62	4	1	2	1	2	2	2	2	2		2	2	.	.	.	2	.	.	.	2	3	2	2	2	2	2	1	1	8	3	3	3	1	1	16	170	90	1	3	.	3	.	.	.	3	.	.
1634	1	73	2	4	2	1	2	2	2	2	2		2	2	.	.	.	2	.	.	.	2	1	1	2	1	2	.	.	.	.	.	.	.	1	1	20	180	100	1	2	.	2	.	.	.	2	.	.
1635	2	70	2	4	2	1	2	2	2	2	2		2	2	.	.	.	2	.	.	.	1	4	1	2	3	2	3	3	1	20	1	2	2	1	1	7	180	90	1	2	.	2	.	.	.	2	.	.
1636	2	68	1	4	2	1	2	2	2	2	2		3	2	.	.	.	2	.	.	.	1	3	3	3	3	2	7	4	1	13	2	2	2	1	1	10	180	.	1	2	.	2	.	.	.	2	.	.
1637	2	50	3	2	2	1	2	2	2	2	2		2	2	.	.	.	2	.	.	.	2	1	.	2	2	2	3	1	2	.	1	2	2	2	2	.	.	.	.	2	.	2	.	.	.	2	.	.
1638	1	52	3	1	2	1	2	2	2	2	2		2	1	30	20	.	1	30	1	.	2	1	.	2	2	3	.	.	.	.	.	.	.	1	1	6	150	120	3	2	.	2	.	.	.	2	.	.
1639	1	62	2	1	2	1	1	2	2	2	2		3	2	.	.	.	1	40	3	.	2	1	1	1	2	2	.	.	.	.	.	.	.	1	2	.	.	.	.	2	.	2	.	.	.	2	.	.
1640	1	64	2	1	2	2	1	2	2	2	2		3	2	.	.	.	2	.	.	.	2	3	3	3	2	4	.	.	.	.	.	.	.	1	2	.	.	.	.	2	.	2	.	.	.	2	.	.
1641	1	61	7	1	2	1	2	2	2	2	2		4	2	.	.	.	2	.	.	.	2	1	1	1	1	1	.	.	.	.	.	.	.	1	3	.	.	.	.	2	.	2	.	.	.	2	.	.
1642	2	59	4	1	1	2	2	2	2	2	2		2	2	.	.	.	2	.	.	.	2	3	2	2	2	2	1	1	1	16	3	3	3	1	2	.	.	.	.	3	.	3	.	.	.	3	.	.
1643	2	39	3	1	2	1	2	2	2	2	2		2	2	.	.	.	2	.	.	.	2	3	3	1	2	2	2	1	2	.	1	2	2	2	1	.	180	100	1	2	.	2	.	.	.	2	.	.
1644	2	63	3	1	2	1	2	2	2	2	2		3	2	.	.	.	2	.	.	.	2	3	2	2	1	2	2	2	1	18	2	3	3	1	2	.	.	.	.	3	.	3	.	.	.	3	.	.
1645	1	52	3	1	2	1	2	2	2	2	2	3	.	.	.	.	.	.	.	.	.	2	2	2	2	2	3	.	.	.	.	.	.	.	1	3	.	.	.	.	3	.	.	.	.	3	3	.	.
1646	1	50	4	1	2	1	2	2	2	2	2		3	2	.	.	.	2	.	.	.	1	2	1	2	2	4	.	.	.	.	.	.	.	1	1	2	138	90	1	3	.	3	.	.	.	3	.	.
1647	2	50	4	1	2	1	1	2	2	2	2		3	.	.	.	.	.	.	.	.	2	4	2	2	2	.	1	1	2	.	3	.	.	1	2	.	.	.	.	2	.	2	.	.	.	2	.	.
1648	1	54	3	1	2	1	1	2	2	2	2		3	.	.	.	.	2	.	.	.	2	3	2	2	2	2	.	.	.	.	.	.	.	1	2	.	.	.	.	2	.	2	.	.	.	2	.	.
1649	2	76	5	4	2	2	1	2	2	2	2		3	2	.	.	.	2	.	.	.	2	2	1	1	3	2	4	3	1	25	1	3	3	1	1	3	170	90	1	2	.	2	.	.	.	2	.	.
1650	2	70	2	1	2	1	1	2	2	2	2		3	2	.	.	.	2	.	.	.	2	4	.	2	2	.	3	3	1	25	3	.	.	1	1	4	150	70	.	2	.	2	.	.	.	2	.	.
1651	2	75	1	4	2	1	2	2	2	2	2		2	2	.	.	.	2	.	.	.	2	3	2	3	3	2	5	3	1	25	1	2	2	1	1	10	180	80	1	2	.	2	.	.	.	2	.	.
1652	2	67	2	1	1	2	2	2	2	2	2		2	2	.	.	.	2	.	.	.	2	3	2	2	2	3	4	3	1	22	1	2	2	1	1	10	180	90	.	2	.	2	.	.	.	2	.	.
1653	1	74	2	1	2	1	1	2	2	2	2		2	2	.	.	.	2	.	.	.	2	1	.	3	3	3	.	.	.	.	.	.	.	1	1	3	190	100	1	2	.	2	.	.	.	2	.	.
1654	2	70	1	1	2	1	1	2	2	2	2		2	2	.	.	.	2	.	.	.	2	1	3	3	2	2	5	4	1	21	1	2	2	1	2	.	.	.	.	2	.	2	.	.	.	2	.	.
1655	1	65	5	1	2	1	1	2	2	2	2		2	2	.	.	.	2	.	.	.	3	3	2	2	2	3	.	.	.	.	.	.	.	1	2	.	.	.	.	2	.	2	.	.	.	2	.	.
1656	2	58	2	1	2	1	2	2	2	2	2		3	2	.	.	.	2	.	.	.	2	3	3	2	2	2	2	2	1	12	2	2	2	1	2	.	.	.	.	2	.	2	.	.	.	2	.	.
1657	1	64	3	1	2	1	1	2	2	2	2		2	2	.	.	.	2	.	.	.	3	1	.	2	2	4	.	.	.	.	.	.	.	2	2	.	.	.	.	2	.	2	.	.	.	2	.	.
1658	2	65	1	1	1	2	2	2	2	2	2		2	2	.	.	.	2	.	.	.	2	4	2	3	2	2	3	3	1	25	1	2	2	1	2	.	.	.	.	2	.	2	.	.	.	2	.	.
1659	2	72	2	1	2	1	2	2	2	2	2		2	2	.	.	.	2	.	.	.	2	3	2	2	3	2	4	4	1	20	1	2	2	1	1	7	190	80	1	3	.	2	.	.	.	2	.	.
1660	1	68	6	4	2	1	2	2	2	2	2	3	.	.	.	.	.	.	.	.	.	2	2	2	2	2	2	.	.	.	.	.	.	.	1	1	10	160	95	1	3	.	2	.	.	.	2	.	.
1661	2	71	1	1	2	1	2	2	2	2	2		2	1	50	10	.	.	.	.	.	2	1	.	2	2	2	5	3	1	26	2	2	2	1	1	8	220	90	1	2	.	2	.	.	.	2	.	.
1662	2	55	4	1	2	1	2	2	2	2	2		3	2	.	.	.	2	.	.	.	2	1	.	2	1	2	1	1	1	4	1	2	2	1	1	.	160	.	.	2	.	.	.	.	.	2	.	.
1663	2	51	2	1	2	1	1	2	2	2	2		2	2	.	.	.	2	.	.	.	2	2	2	2	2	3	4	2	1	8	1	2	2	1	3	.	.	.	.	3	.	2	.	.	.	2	.	.
1664	1	49	3	1	1	2	2	2	2	2	2		5	2	.	.	.	2	.	.	.	2	4	.	3	3	.	.	.	.	.	.	.	.	2	2	.	.	.	.	3	.	2	.	.	.	2	.	.
1665	2	62	3	1	2	1	2	2	2	2	2		1	2	.	.	.	2	.	.	.	3	3	2	2	2	2	4	3	1	15	3	2	2	2	3	.	.	.	.	3	.	3	.	.	.	3	.	.
1666	2	64	3	1	2	1	2	2	2	2	2		2	2	.	.	.	2	.	.	.	2	2	2	3	2	3	3	3	1	18	3	2	2	1	1	4	180	90	1	2	.	3	.	.	.	3	.	.
1667	2	56	1	1	2	2	2	2	1	2	2		3	2	.	.	.	2	.	.	.	2	2	2	3	3	2	2	2	1	6	1	3	3	1	1	7	180	100	2	2	.	1	.	.	1	2	.	.
1668	2	44	3	1	2	2	2	2	1	2	2		3	2	.	.	.	2	.	.	.	2	4	1	2	2	2	9	3	2	.	1	3	3	2	3	.	.	.	.	3	.	2	.	.	.	2	.	.
1669	1	63	3	1	2	2	1	2	2	2	2		3	1	.	12	.	1	30	.	.	3	4	1	2	2	3	.	.	.	.	.	.	.	2	3	.	.	.	3	3	.	2	.	.	.	2	.	.
1670	1	65	3	1	2	1	2	2	2	2	2		1	1	40	.	.	2	.	.	.	2	1	.	2	2	3	.	.	.	.	.	.	.	1	2	.	.	.	.	2	.	2	.	.	.	2	.	.
1671	1	50	3	1	2	2	1	2	2	2	2		1	1	.	.	.	2	.	.	.	.	1	.	2	2	.	.	.	.	.	.	.	.	1	2	.	.	.	3	3	.	3	.	.	.	3	.	.
1672	2	771	2	4	2	1	2	2	2	2	2		2	2	.	.	.	2	.	.	.	1	3	2	1	1	2	4	4	1	32	1	2	2	1	1	7	180	.	1	1	.	1	.	.	.	2	.	.
1673	2	56	2	1	2	1	2	2	2	2	2		2	2	.	.	.	2	.	.	.	2	3	2	2	1	2	2	1	1	6	2	2	2	2	2	.	.	.	.	2	.	2	.	.	.	2	.	.
1674	2	64	2	1	1	2	2	2	2	2	2		3	2	.	.	.	2	.	.	.	2	1	.	2	2	.	3	3	1	14	1	2	2	2	.	.	.	.	.	1	.	2	.	.	.	2	.	.
1675	1	39	6	1	2	2	1	2	2	2	2		2	1	10	5	.	1	.	.	.	2	2	2	2	2	3	.	.	.	.	.	.	.	1	2	.	.	.	.	2	.	2	.	.	.	2	.	.
1676	2	54	3	2	2	1	2	2	2	2	2		2	2	.	.	.	2	.	.	.	2	3	2	2	2	3	3	1	2	4	3	2	2	1	2	.	.	.	.	2	.	2	.	.	.	2	.	.
1677	2	78	2	1	1	2	2	2	2	2	2		1	2	.	.	.	2	.	.	.	1	3	1	3	3	2	7	7	1	38	2	3	3	1	1	15	180	100	1	2	.	2	.	.	.	1	10	9
1678	1	70	3	1	1	2	2	2	2	2	2		.	1	.	.	.	2	.	.	.	2	3	2	2	2	2	.	.	.	.	.	.	.	1	1	3	140	70	3	3	3	3	.	.	3	3	.	.
1679	1	72	3	1	2	1	2	2	2	2	2		2	1	.	.	.	2	.	.	.	2	2	3	2	2	2	.	.	.	.	.	.	.	1	1	1	170	90	1	2	.	2	.	.	.	2	.	.
1680	2	67	2	1	2	1	2	2	2	2	2		3	2	.	.	.	2	.	.	.	2	3	3	2	2	2	5	5	1	20	1	2	2	1	1	5	160	74	1	2	.	2	.	.	.	2	.	.
1681	2	64	2	1	2	1	2	2	2	2	2		3	2	.	.	.	2	.	.	.	2	4	1	2	2	2	4	2	1	12	1	2	2	1	2	.	.	.	.	2	.	2	.	.	.	2	.	.
1682	2	56	2	1	2	1	2	2	2	2	2		2	2	.	.	.	2	.	.	.	2	3	2	3	3	2	1	1	1	6	1	2	2	1	1	1	200	90	1	2	.	2	.	.	.	2	.	.
1683	2	59	2	1	2	1	2	2	2	2	2		3	2	.	.	.	2	.	.	.	2	2	2	3	2	2	2	2	1	4	1	2	2	1	1	10	150	70	.	2	.	2	.	.	.	2	.	.
1684	1	62	2	1	2	1	1	2	2	2	2		3	2	.	.	.	2	.	.	.	2	1	.	2	2	2	.	.	.	.	.	.	.	1	1	20	180	.	1	2	.	1	7	2	1	2	.	.
1685	2	61	2	1	2	1	1	2	2	2	2		3	2	.	.	.	2	.	.	.	2	3	3	2	2	2	4	3	1	16	1	2	2	1	1	18	240	100	1	2	.	2	.	.	.	2	.	.
1686	2	58	2	1	2	1	2	2	2	2	2		2	2	.	.	.	2	.	.	.	2	1	1	2	2	2	5	4	1	4	1	2	2	1	1	8	170	100	1	2	.	2	.	.	.	2	.	.
1687	2	60	2	2	2	1	2	2	2	2	2		2	2	.	.	.	2	.	.	.	2	3	3	2	2	3	4	2	1	10	3	2	2	1	1	5	140	90	1	2	.	2	.	.	.	2	.	.
1688	1	44	4	3	2	1	2	2	2	2	2		3	1	20	15	.	1	30	5	.	3	2	1	1	1	3	.	.	.	.	.	.	.	1	2	.	.	.	.	2	.	2	.	.	.	2	.	.
1689	2	59	3	4	2	1	2	2	2	2	2		2	2	.	.	.	1	20	1	.	3	3	3	2	2	2	1	1	1	8	3	3	3	1	3	.	.	.	.	3	.	3	.	.	.	3	.	.
1690	2	71	3	1	1	2	2	2	2	2	2		2	.	.	.	.	.	.	.	.	.	.	.	.	.	.	.	.	.	.	.	.	.	.	.	.	.	.	.	.	.	.	.	.	.	.	.	.
1691	1	67	4	1	2	1	2	2	2	2	2		2	2	.	.	.	2	.	.	.	2	1	.	3	2	2	.	.	.	.	.	.	.	1	2	.	.	.	.	2	.	2	.	.	.	2	.	.
1692	1	79	3	1	2	1	2	2	2	2	2		2	2	.	.	.	2	.	.	.	1	1	.	2	3	2	.	.	.	.	.	.	.	1	1	20	160	80	1	1	20	2	.	.	.	2	.	.
1693	2	60	5	1	2	1	2	2	2	2	2		2	2	.	.	.	2	.	.	.	2	3	2	2	2	2	2	1	1	10	2	2	2	1	2	.	.	.	.	2	.	2	.	.	.	2	.	.
1694	2	56	5	1	2	1	2	2	2	2	2		3	2	.	.	.	2	.	.	.	2	3	2	2	2	2	2	1	1	6	2	2	2	1	2	.	.	.	.	2	.	2	.	.	.	2	.	.
1695	1	60	6	1	2	1	2	2	2	2	2		.	2	.	.	.	2	.	.	.	.	3	3	2	2	4	.	.	.	.	.	.	.	1	2	.	.	.	.	2	.	2	.	.	.	2	.	.
1696	1	60	2	1	2	1	2	2	2	2	2		3	2	.	.	.	2	.	.	.	2	3	2	3	1	3	.	.	.	.	.	.	.	1	1	3	140	80	.	2	.	2	.	.	.	2	.	.
1697	2	58	2	1	2	2	2	2	1	2	2		2	2	.	.	.	2	.	.	.	4	3	3	2	2	2	3	2	1	.	1	3	3	1	1	5	152	70	1	2	.	2	.	.	.	2	.	.
1698	2	56	4	1	2	1	2	2	2	2	2		2	2	.	.	.	2	.	.	.	1	3	3	2	3	3	0	0	1	17	.	.	.	1	2	.	.	.	.	2	.	2	.	.	.	2	.	.
1699	2	54	3	1	2	2	2	2	1	2	2		1	2	.	.	.	2	.	.	.	3	4	1	2	1	2	5	3	1	1	1	3	3	2	3	.	.	.	.	3	.	2	.	.	.	2	.	.
1700	1	55	5	1	2	2	2	2	1	2	2		1	1	35	10	.	1	20	4	5	2	4	2	3	2	2	.	.	.	.	.	.	.	1	1	3	180	110	2	.	.	1	10	2	.	2	.	.
1701	1	67	3	1	2	1	2	2	2	2	2		2	2	.	.	.	2	.	.	.	2	2	2	2	2	2	.	.	.	.	.	.	.	1	1	7	180	80	1	2	.	2	.	.	.	2	.	.
1702	1	56	2	1	2	1	2	2	2	2	2		2	1	40	20	.	1	40	1	.	2	3	3	1	2	3	.	.	.	.	.	.	.	1	2	.	.	.	.	3	.	3	.	.	.	3	.	.
1703	2	61	3	1	2	1	2	2	2	2	2		1	2	.	.	.	2	.	.	.	2	2	3	2	2	2	4	1	1	17	3	2	2	1	2	.	.	.	.	2	.	2	.	.	.	3	.	.
1704	2	65	3	1	1	2	2	2	2	2	2		1	2	.	.	.	2	.	.	.	1	3	2	2	2	2	2	2	1	20	1	2	2	2	.	.	.	.	.	2	.	2	.	.	.	2	.	.
1705	2	49	4	1	2	1	2	2	2	2	2		2	2	.	.	.	2	.	.	.	2	1	.	2	2	2	3	1	1	1	1	2	2	1	1	1	150	90	.	2	.	2	.	.	.	2	.	.
1706	1	64	4	4	2	2	2	2	1	2	2		2	2	.	.	.	2	.	.	.	2	3	2	3	3	2	.	.	.	.	.	.	.	2	3	.	.	.	.	3	.	2	.	.	.	3	.	.
1707	2	58	3	1	2	2	1	2	2	2	2		3	2	.	.	.	2	.	.	.	1	4	1	2	2	2	1	1	1	6	1	1	2	1	1	14	160	90	.	3	.	2	.	.	.	3	.	.
1708	1	66	5	1	2	1	2	2	2	2	2		2	2	.	.	.	2	.	.	.	2	2	2	2	2	2	.	.	.	.	.	.	.	1	2	.	.	.	.	3	.	3	.	.	.	3	.	.
1709	2	60	5	1	2	1	2	2	2	2	2		2	2	.	.	.	2	.	.	.	2	2	2	2	2	2	2	2	1	11	3	2	2	1	1	4	170	90	2	2	.	3	.	.	.	3	.	.
1710	2	63	2	1	2	1	2	2	2	2	2		2	2	.	.	.	2	.	.	.	2	2	3	1	2	2	3	2	1	14	3	2	2	1	1	2	140	70	1	2	.	3	.	.	.	3	.	.
1711	2	47	3	1	1	2	2	2	2	2	2		2	2	.	.	.	2	.	.	.	1	1	.	3	2	2	1	1	2	.	1	2	2	2	3	.	.	.	.	2	.	2	.	.	.	1	10	1
1712	2	53	3	1	2	1	2	2	2	2	2		3	2	.	.	.	2	.	.	.	3	3	2	2	1	3	2	1	1	4	1	2	2	1	1	5	150	100	2	2	.	2	.	.	.	2	.	.
1713	1	68	3	1	1	2	2	2	2	2	2		2	2	.	.	.	2	.	.	.	2	3	2	2	2	1	.	.	.	.	.	.	.	1	1	3	150	90	1	1	3	2	.	.	.	2	.	.
1714	1	62	4	1	2	2	2	2	2	2	2	1	3	1	48	.	.	2	.	.	.	2	1	.	2	2	4	.	.	.	.	.	.	.	1	1	1	150	80	3	2	.	3	.	.	.	3	.	.
1715	2	73	1	4	2	1	2	2	2	2	2		2	2	.	.	.	2	.	.	.	.	2	2	2	3	2	4	4	1	25	1	2	2	1	2	.	.	.	.	2	.	2	.	.	.	2	.	.
1716	2	76	1	2	2	1	2	2	2	2	2		2	2	.	.	.	2	.	.	.	2	3	2	3	3	2	4	4	1	26	1	2	2	1	1	3	170	90	1	2	.	2	.	.	.	2	.	.
1717	2	59	4	1	2	2	1	2	2	2	2		3	2	.	.	.	2	.	.	.	3	3	2	1	2	2	4	1	1	14	1	2	2	1	2	.	.	.	.	2	.	2	.	.	.	2	.	.
1718	2	67	2	1	1	2	2	2	2	2	2		2	2	.	.	.	2	.	.	.	1	3	2	3	3	2	4	4	1	20	1	2	2	1	2	.	.	.	.	2	.	2	.	.	.	2	.	.
1719	2	56	2	1	2	1	2	2	2	2	2		3	2	.	.	.	2	.	.	.	2	1	1	1	1	2	1	1	1	5	1	3	3	1	1	4	160	100	1	2	.	2	.	.	.	2	.	.
1720	2	63	4	1	2	1	2	2	2	2	2		1	2	.	.	.	2	.	.	.	2	3	2	2	2	2	7	5	1	14	3	2	2	1	1	10	190	90	.	2	.	2	.	.	.	.	.	.
1721	2	54	2	1	2	1	2	2	2	2	2		1	2	.	.	.	2	.	.	.	3	2	2	1	2	2	2	1	1	6	3	2	2	1	1	10	160	90	1	.	.	3	.	.	.	3	.	.
1722	2	62	6	1	2	1	2	2	2	2	2		1	2	.	.	.	2	.	.	.	2	3	2	3	2	2	6	1	1	12	1	2	2	1	1	10	180	100	2	2	.	2	.	.	.	2	.	.
1723	2	52	4	1	2	1	2	2	2	2	2		2	2	.	.	.	2	.	.	.	2	2	2	1	2	2	2	1	1	1	1	2	2	1	2	.	.	.	.	.	.	2	.	.	.	2	.	.
1724	1	62	3	1	2	2	1	2	2	2	2		2	1	.	.	.	1	.	.	.	.	4	1	.	.	2	.	.	.	.	.	.	.	1	1	20	180	120	1	2	.	2	.	.	.	2	.	.
1725	2	55	3	1	2	1	2	2	2	2	2		2	2	.	.	.	2	.	.	.	1	1	.	2	2	2	1	1	1	5	1	2	2	1	3	.	.	.	.	3	.	3	.	.	.	3	.	.
1726	2	54	3	1	2	1	2	2	2	2	2		2	2	.	.	.	2	.	.	.	2	4	1	3	2	1	3	1	1	6	1	3	3	1	1	10	.	.	1	3	.	.	.	.	.	3	.	.
1727	2	49	4	1	2	1	2	2	2	2	2		2	2	.	.	.	2	.	.	.	1	1	.	2	2	3	5	2	2	.	1	2	2	2	3	.	.	.	.	3	.	.	.	.	.	3	.	.
1728	1	59	3	1	2	1	2	2	2	2	2		2	2	.	.	.	2	.	.	.	1	3	3	3	3	2	1	1	1	13	1	2	2	2	3	.	.	.	.	2	.	2	.	.	.	2	.	.
1729	2	49	5	1	2	2	2	2	1	2	2		2	2	.	.	.	2	.	.	.	2	3	3	2	2	3	7	6	2	.	3	2	2	1	2	.	.	.	.	3	.	3	.	.	.	3	.	.
1730	2	60	2	1	2	1	2	2	2	2	2		2	.	.	.	.	.	.	.	.	1	1	.	2	2	.	2	2	1	10	1	2	2	1	1	8	180	80	1	3	.	3	.	.	.	3	.	.
1731	2	63	2	1	2	1	2	2	2	2	2		3	2	.	.	.	2	.	.	.	2	4	2	2	2	3	3	2	1	7	2	2	2	1	2	.	.	.	.	2	.	2	.	.	.	2	.	.
1732	2	62	3	1	2	1	2	2	2	2	2		2	2	.	.	.	2	.	.	.	3	3	3	1	1	2	2	2	1	18	3	3	3	1	1	2	160	90	1	3	.	3	.	.	.	3	.	.
1733	2	59	3	1	1	2	2	2	2	2	2		2	2	.	.	.	2	.	.	.	1	3	2	3	1	2	2	2	1	7	1	2	2	1	2	.	.	.	.	2	.	2	.	.	.	2	.	.
1734	2	51	4	1	2	1	2	2	2	2	2		2	2	.	.	.	2	.	.	.	2	3	2	2	2	2	1	1	1	3	2	2	2	2	3	.	.	.	.	2	.	2	.	.	.	2	.	.
1735	2	75	1	1	1	2	2	2	2	2	2		1	1	57	20	.	2	.	.	.	2	1	.	3	2	3	.	.	.	.	.	.	.	1	1	2	.	.	2	3	.	2	.	.	.	2	.	.
1736	2	53	3	1	2	1	2	2	2	2	2		1	2	.	.	.	2	.	.	.	.	3	2	2	2	2	1	1	1	6	1	2	2	1	2	.	.	.	.	2	.	2	.	.	.	2	.	.
1737	1	59	2	4	1	2	2	2	2	2	2		1	1	40	10	.	1	30	.	.	2	1	1	3	1	3	.	.	.	.	.	.	.	1	2	.	.	.	.	2	.	2	.	.	.	2	.	.
1738	1	68	4	1	2	1	2	2	2	2	2		2	1	38	8	.	1	43	1	.	1	3	3	1	1	3	.	.	.	.	.	.	.	2	2	.	.	.	.	2	.	2	.	.	.	3	.	.
1739	1	60	3	2	2	2	2	2	2	2	2		1	1	7	5	.	2	.	.	.	1	3	2	2	2	2	.	.	.	.	.	.	.	2	1	4	200	.	2	2	.	2	.	.	.	2	.	.
1740	1	60	2	1	2	2	2	2	2	1	2		1	1	30	10	.	1	30	1	.	4	1	.	1	2	3	.	.	.	.	.	.	.	2	.	.	.	.	.	2	.	2	.	.	.	2	.	.
1741	2	62	1	1	1	2	2	2	2	2	2		1	2	.	.	.	3	20	1	3	2	1	.	2	1	2	3	3	1	12	1	2	2	1	2	.	.	.	.	2	.	2	.	.	.	2	.	.
1742	2	65	1	1	2	1	2	2	2	2	2		1	2	.	.	.	2	.	.	.	3	1	.	1	2	2	3	3	1	10	1	2	2	1	2	.	.	.	.	2	.	2	.	.	.	2	.	.
1743	2	65	2	1	2	1	2	2	2	2	2		1	2	.	.	.	2	.	.	.	2	3	3	2	3	2	6	6	1	19	1	2	2	1	1	11	170	120	2	3	.	2	.	.	.	2	.	.
1744	2	53	2	1	1	2	2	2	2	2	2		2	2	.	.	.	2	.	.	.	2	1	.	2	2	4	3	1	1	1	1	3	3	1	1	3	.	.	1	2	.	2	.	.	.	2	.	.
1745	2	50	2	1	2	1	2	2	2	2	2		2	2	.	.	.	2	.	.	.	2	1	.	1	1	2	3	1	2	.	2	2	2	2	.	.	.	.	.	2	.	2	.	.	.	2	.	.
1746	1	62	3	1	1	2	2	2	2	2	2		2	2	.	.	.	2	.	.	.	2	3	2	1	2	2	.	.	.	.	.	.	.	1	2	.	.	.	.	2	.	2	.	.	.	2	.	.
1747	2	77	1	4	2	2	1	2	2	2	2		1	2	.	.	.	2	.	.	.	2	3	3	3	3	.	9	8	1	27	.	2	2	1	1	5	180	80	1	2	.	2	.	.	.	.	.	.
1748	2	79	1	1	2	2	2	2	1	2	2		1	1	70	20	.	2	.	.	.	1	3	2	1	1	3	.	.	.	.	.	.	.	1	1	10	100	.	2	2	.	1	1	1	3	2	.	.
1749	1	50	3	1	2	1	2	2	2	2	2		1	1	20	10	.	1	20	4	.	3	3	3	2	2	3	.	.	.	.	.	.	.	2	3	.	.	.	.	3	.	3	.	.	.	3	.	.
1750	2	54	3	1	2	2	2	2	1	2	2		1	2	.	.	.	1	20	2	.	3	1	.	1	1	2	2	1	1	9	1	2	2	1	1	10	160	100	3	2	.	2	.	.	.	2	.	.
1751	2	63	2	1	2	1	2	2	2	2	2		1	2	.	.	.	2	.	.	.	2	3	2	2	2	2	4	4	1	15	2	3	3	2	2	.	.	.	.	2	.	3	.	.	.	3	.	.
1752	2	66	1	4	2	1	2	2	2	2	2		1	2	.	.	.	2	.	.	.	2	3	3	1	2	3	5	5	1	13	1	2	2	1	3	.	.	.	.	2	.	2	.	.	.	2	.	.
1753	2	59	1	1	2	2	2	2	1	2	2		1	2	.	.	.	2	.	.	.	2	3	3	1	1	2	2	2	1	9	1	2	2	1	1	3	140	90	1	3	.	3	.	.	.	3	.	.
1754	1	50	3	1	2	2	2	2	1	2	2		2	2	.	.	.	2	.	.	.	3	1	.	1	1	3	2	1	1	1	2	2	2	1	1	1	165	125	2	2	.	2	.	.	.	2	.	.
1755	1	51	2	1	2	2	2	2	2	1	2		1	1	31	20	.	2	.	.	.	3	3	2	1	1	4	.	.	.	.	.	.	.	2	.	.	.	.	.	2	.	2	.	.	.	2	.	.
1756	2	45	2	2	2	2	2	2	1	2	2		1	2	.	.	.	2	.	.	.	3	2	1	1	1	4	2	1	2	.	3	3	3	1	1	4	.	.	.	2	.	2	.	.	.	2	.	.
1757	2	59	2	1	2	2	2	2	1	2	2		1	2	.	.	.	2	.	.	.	2	1	.	1	2	3	2	2	1	20	3	3	3	1	1	1	.	.	2	2	.	2	.	.	.	2	.	.
1758	2	68	2	1	2	2	2	2	1	2	2		2	2	.	.	.	2	.	.	.	2	1	.	1	2	3	5	5	1	20	3	3	3	1	1	10	.	.	3	3	.	2	.	.	.	2	.	.
1759	2	41	3	1	2	2	2	2	1	2	2		1	2	.	.	.	2	.	.	.	3	2	1	1	2	4	2	2	2	.	.	3	3	1	1	1	.	.	3	2	.	2	.	.	.	2	.	.
1760	1	45	3	1	2	2	2	2	1	2	2		2	1	25	20	.	1	25	2	.	2	2	1	1	1	3	.	.	.	.	.	.	.	2	.	.	.	.	.	2	.	2	.	.	.	2	.	.
1761	1	56	3	1	2	2	2	2	1	2	2		2	1	32	20	.	1	22	4	.	3	1	.	1	2	3	.	.	.	.	.	.	.	2	.	.	.	.	.	2	.	2	.	.	.	2	.	.
1762	2	56	3	2	2	2	2	2	1	2	2		1	2	.	.	.	2	.	.	.	2	3	1	1	1	4	3	1	1	2	3	3	3	2	3	.	.	.	.	2	.	2	.	.	.	3	.	.
1763	2	64	1	1	2	2	2	2	1	2	2		1	2	.	.	.	2	.	.	.	3	3	1	1	1	4	4	4	1	10	3	2	2	1	1	5	.	.	.	2	.	2	.	.	.	2	.	.
1764	2	64	2	1	2	2	2	2	1	2	2		1	2	.	.	.	2	.	.	.	3	1	.	2	2	2	3	3	1	15	1	2	2	2	2	.	.	.	.	2	.	2	.	.	.	2	.	.
1765	2	49	2	1	2	2	2	2	1	2	2		1	2	.	.	.	2	.	.	.	3	4	1	2	2	4	.	.	2	.	1	3	3	1	2	1	120	80	.	2	.	2	.	.	.	2	.	.
1766	1	64	2	1	2	2	2	2	1	2	2		2	1	.	.	.	1	44	2	.	3	3	1	1	1	3	.	.	.	.	.	.	.	1	1	5	.	.	3	2	.	2	.	.	.	2	.	.
1767	2	57	2	1	2	2	2	2	2	1	2		2	2	.	.	.	2	.	.	.	3	3	2	1	1	2	3	3	1	7	3	3	3	2	2	.	.	.	.	2	.	2	.	.	.	2	.	.
1768	1	52	3	1	2	2	2	2	2	1	2		1	2	.	.	.	1	32	3	.	3	4	1	3	2	3	.	.	.	.	.	.	.	2	.	.	.	.	.	2	.	2	.	.	.	2	.	.
1769	1	60	2	1	2	2	2	2	1	2	2		1	1	40	2	.	1	40	1	.	3	1	.	2	2	3	.	.	.	.	.	.	.	1	2	.	.	.	.	2	.	2	.	.	.	2	.	.
1770	2	67	1	1	2	2	2	2	1	2	2		1	2	.	.	.	2	.	.	.	.	1	.	2	2	2	4	4	1	7	1	2	2	1	1	.	.	.	.	2	.	2	.	.	.	2	.	.
1771	2	58	2	1	2	2	2	2	2	1	2		2	2	.	.	.	2	.	.	.	1	1	.	2	2	3	1	1	1	9	1	3	3	2	.	.	.	.	.	2	.	2	.	.	.	2	.	.
1772	2	54	2	1	2	2	2	2	1	2	2		2	2	.	.	.	2	.	.	.	1	1	.	2	2	3	3	3	1	2	1	3	3	1	2	.	.	.	.	2	.	2	.	.	.	2	.	.
1773	2	60	2	1	2	2	2	2	1	2	2		1	2	.	.	.	2	.	.	.	1	1	1	2	2	3	2	2	1	15	1	2	2	1	3	.	.	.	.	2	.	2	.	.	.	2	.	.
1774	1	65	2	1	2	2	2	2	1	2	2		1	2	.	.	.	2	.	.	.	1	1	1	2	2	3	.	.	.	.	.	.	.	2	3	.	.	.	.	2	.	.	.	.	.	2	.	.
1775	1	55	2	1	2	2	2	2	1	2	2		1	1	37	30	.	2	.	.	.	3	4	1	2	2	3	.	.	.	.	.	.	.	2	3	.	.	.	.	3	.	3	.	.	3	2	.	9
1776	2	58	3	1	2	2	2	2	1	2	2		1	2	.	.	.	2	.	.	.	3	1	1	2	2	3	2	2	1	20	3	3	3	1	1	1	180	95	3	3	.	3	.	.	.	2	.	.
1777	1	55	2	1	2	2	2	2	1	2	2		1	2	.	.	.	2	.	.	.	3	1	.	2	2	3	.	.	.	.	.	.	.	1	2	.	.	.	.	2	.	2	.	.	.	2	.	.
1778	2	65	1	1	2	2	2	2	1	2	2		1	2	.	.	.	2	.	.	.	2	4	1	2	2	4	5	5	1	17	3	3	3	1	1	2	.	.	.	2	.	2	.	.	.	2	.	.
1779	2	66	2	1	2	2	2	2	1	2	2		1	2	.	.	.	2	.	.	.	3	1	.	1	2	2	2	2	1	17	1	2	2	2	2	.	.	.	.	2	.	2	.	.	.	2	.	.
1780	2	51	2	1	2	2	2	2	1	2	2		2	2	.	.	.	2	.	.	.	3	4	1	2	2	4	2	1	1	3	1	2	2	1	1	3	.	.	.	2	.	2	.	.	.	3	.	.
1781	1	42	3	1	2	2	2	2	1	2	2		2	1	24	20	.	1	20	1	.	4	4	1	2	2	4	.	.	.	.	.	.	.	2	3	.	.	.	.	2	.	2	.	.	.	2	.	.
1782	2	59	2	1	2	2	2	2	1	2	2		1	2	.	.	.	2	.	.	.	3	1	1	2	2	3	3	3	1	15	3	3	3	2	3	.	.	.	.	2	.	2	.	.	.	2	.	.
1783	1	59	2	1	2	2	2	2	1	2	2		2	1	41	10	.	1	39	2	.	3	1	1	2	2	3	.	.	.	.	.	.	.	2	2	.	.	.	.	2	.	2	.	.	.	2	.	.
1784	2	59	2	1	2	2	2	2	1	2	2		5	2	.	.	.	2	.	.	.	3	1	1	2	2	3	3	3	1	14	3	3	3	2	3	.	.	.	.	2	.	2	.	.	.	2	.	.
1785	2	44	3	1	2	2	2	1	1	2	2		2	2	.	.	.	2	.	.	.	2	1	.	1	1	3	1	1	2	.	.	3	3	2	.	.	.	.	.	2	.	2	.	.	.	2	.	.
1786	2	65	2	1	2	2	2	2	1	2	2		2	2	.	.	.	2	.	.	.	3	1	.	3	2	3	3	3	1	25	3	3	3	1	1	2	.	.	2	2	.	2	.	.	.	2	.	.
1787	2	66	2	1	2	2	2	2	1	2	2		5	.	.	.	.	.	.	.	.	2	1	1	2	2	4	1	1	.	.	1	3	3	1	2	.	.	.	.	2	.	2	.	.	.	2	.	.
1788	1	41	4	1	2	2	1	2	1	2	2		2	2	.	.	.	1	10	3	.	2	4	1	2	2	4	.	.	.	.	.	.	.	1	2	.	.	.	.	2	.	2	.	.	.	2	.	.
1789	1	41	4	1	2	2	2	1	1	2	2		3	3	.	.	15	1	20	.	.	3	1	.	1	1	4	.	.	.	.	.	.	.	2	.	.	.	.	.	2	.	2	.	.	.	2	.	.
1790	1	50	3	1	2	2	2	2	1	2	2		2	2	.	.	.	2	.	.	.	2	1	1	2	3	3	2	1	1	5	2	2	2	1	1	2	150	.	3	3	.	2	.	.	.	1	15	.
1791	1	51	3	2	2	2	2	2	1	2	2		2	.	.	.	.	.	.	.	.	3	4	2	2	2	4	.	.	.	.	.	.	.	1	2	.	.	.	.	2	.	2	.	.	.	2	.	.
1792	1	51	3	1	2	2	2	2	1	2	2		2	2	.	.	.	2	.	.	.	4	1	.	2	2	4	.	.	.	.	.	.	.	2	3	.	.	.	.	3	.	3	.	.	3	3	.	9
1793	2	62	2	1	2	2	2	2	1	2	2		2	2	.	.	.	2	.	.	.	2	4	2	2	2	3	3	3	1	20	1	2	2	2	.	.	.	.	.	2	.	2	.	.	.	2	.	.
1794	1	53	2	1	2	2	2	2	1	2	2		2	1	40	20	.	1	20	6	.	3	1	.	2	1	3	.	.	.	.	.	.	.	2	3	.	.	.	.	2	.	2	.	.	.	2	.	.
1795	2	53	3	1	2	2	2	2	1	2	2		2	.	.	.	.	.	.	.	.	1	1	.	2	2	.	2	.	.	.	2	.	.	2	2	.	.	.	.	2	.	2	.	.	.	2	.	.
1796	1	70	2	1	2	2	2	2	1	2	2		1	1	20	10	.	2	.	.	.	1	2	2	2	2	2	.	.	.	.	.	.	.	1	2	.	.	.	.	2	.	2	.	.	.	2	.	.
1797	1	41	2	1	2	2	2	2	1	2	2		2	1	23	20	.	1	23	1	.	4	1	1	2	2	3	.	.	.	.	.	.	.	2	2	.	.	.	.	2	.	2	.	.	.	2	.	.
1798	1	45	3	1	2	2	2	2	1	2	2		1	1	30	20	.	1	30	1	.	3	1	1	2	2	3	.	.	.	.	.	.	.	2	2	.	.	.	.	2	.	2	.	.	.	2	.	.
1799	2	57	.	1	2	2	2	2	1	2	2		1	2	.	.	.	2	.	.	.	3	1	1	2	2	.	1	1	1	10	3	3	3	2	2	.	.	.	.	2	.	2	.	.	.	2	.	.
1800	2	55	2	1	2	2	2	2	1	2	2		1	2	.	.	.	2	.	.	.	3	4	1	3	2	2	1	1	1	18	1	2	2	1	2	.	.	.	.	3	.	3	.	.	.	3	.	.
1801	2	46	3	1	2	2	2	2	1	2	2		3	2	.	.	.	2	.	.	.	2	4	1	2	2	4	.	.	2	.	1	2	2	1	1	5	160	90	2	2	.	2	.	.	.	.	.	.
1802	2	58	2	1	1	2	2	2	2	2	2		.	.	.	.	.	.	.	.	.	.	.	.	.	.	.	4	.	1	19	1	.	.	2	.	.	.	.	.	2	.	2	.	.	.	2	.	.
1803	1	59	2	1	2	2	2	2	1	2	2		2	3	30	20	10	1	40	2	.	3	4	1	2	2	4	.	.	.	.	.	.	.	2	3	.	.	.	.	2	.	2	.	.	.	3	.	.
1804	2	51	1	1	2	2	2	2	1	2	2		1	2	.	.	.	2	.	.	.	.	1	.	2	2	2	1	1	1	6	1	2	2	2	2	.	.	.	.	2	.	2	.	.	.	2	.	.
1805	1	54	4	1	2	2	2	2	1	2	2		2	1	30	20	.	1	30	2	.	3	4	1	2	2	4	.	.	.	.	.	.	.	2	3	.	.	.	.	2	.	2	.	.	.	3	.	.
1806	1	42	3	1	2	2	2	2	1	2	2		1	2	.	.	.	1	26	2	.	3	1	1	2	2	3	.	.	.	.	.	.	.	2	2	.	.	.	.	2	.	2	.	.	.	2	.	.
1807	2	58	1	1	2	2	2	2	1	2	2		1	2	.	.	.	2	.	.	.	2	2	.	2	2	.	3	3	1	18	1	2	2	2	2	.	.	.	.	2	.	2	.	.	.	2	.	.
1808	2	56	2	1	2	2	2	2	2	2	2		1	2	.	.	.	2	.	.	.	1	1	.	2	2	2	2	2	1	10	1	2	2	2	2	.	.	.	.	2	.	2	.	.	.	2	.	.
1809	2	52	2	1	2	2	2	2	1	2	2		1	2	.	.	.	2	.	.	.	3	1	1	2	2	2	1	1	2	10	3	3	3	2	2	.	.	.	.	2	.	2	.	.	.	2	.	.
1810	1	67	2	1	2	2	2	2	1	2	2		1	1	37	20	.	1	47	1	.	3	1	1	2	2	2	.	.	.	.	.	.	.	2	2	.	.	.	.	2	.	2	.	.	.	2	.	.
1811	2	67	2	1	2	2	2	2	1	2	2		1	2	.	.	.	2	.	.	.	2	1	1	2	2	2	5	5	1	20	3	3	3	2	2	.	.	.	.	2	.	2	.	.	.	2	.	.
1812	2	50	1	1	2	2	2	2	1	2	2		1	2	.	.	.	2	.	.	.	3	1	1	2	2	2	1	1	2	.	1	3	3	2	2	.	.	.	.	2	.	2	.	.	.	2	.	.
1813	2	50	3	1	2	2	2	2	1	2	2		2	2	.	.	.	2	.	.	.	3	1	1	2	2	2	1	1	1	1	1	3	3	2	2	.	.	.	.	2	.	2	.	.	.	2	.	.
1814	1	61	5	1	2	2	2	2	1	2	2		2	2	.	.	.	2	.	.	.	3	1	1	2	2	2	.	.	.	.	.	.	.	2	2	.	.	.	.	2	.	2	.	.	.	2	.	.
1815	2	58	2	1	2	2	2	2	1	2	2		2	2	.	.	.	2	.	.	.	3	1	1	2	2	2	1	1	1	5	3	3	3	2	2	.	.	.	.	2	.	2	.	.	.	2	.	.
1816	1	58	3	4	2	2	2	2	1	2	2		1	1	38	20	.	1	38	1	.	3	1	1	2	2	3	.	.	.	.	.	.	.	2	2	.	.	.	.	2	.	2	.	.	.	2	.	.
1817	1	63	2	1	2	2	2	2	1	2	2		2	1	43	20	.	2	.	.	.	3	1	1	2	2	3	.	.	.	.	.	.	.	1	1	1	170	120	3	2	.	2	.	.	.	2	.	.
1818	2	62	2	1	2	2	2	2	1	2	2		2	2	.	.	.	2	.	.	.	3	1	1	2	2	2	4	4	1	12	3	3	3	1	1	1	160	120	3	2	.	2	.	.	.	2	.	.
1819	1	64	3	1	2	2	2	2	1	2	2		2	1	44	20	.	2	.	.	.	3	1	1	2	2	3	.	.	.	.	.	.	.	2	2	.	.	.	.	2	.	2	.	.	.	2	.	.
1820	1	61	2	1	2	2	2	2	1	2	2		1	1	41	10	.	2	.	.	.	3	1	1	2	1	2	.	.	.	.	.	.	.	2	2	.	.	.	.	2	.	2	.	.	.	2	.	.
1821	2	45	3	1	2	2	2	2	1	2	2		2	2	.	.	.	2	.	.	.	2	1	1	2	2	3	1	1	2	.	1	3	3	2	2	.	.	.	.	2	.	2	.	.	.	2	.	.
1822	2	45	3	1	2	2	2	2	1	2	2		2	2	.	.	.	2	.	.	.	4	1	1	2	2	3	1	1	2	.	1	3	3	2	2	.	.	.	.	2	.	2	.	.	.	2	.	.
1823	2	50	3	1	2	2	2	2	1	2	2		2	2	.	.	.	2	.	.	.	3	1	1	2	2	2	1	1	1	2	1	3	3	2	2	.	.	.	.	2	.	2	.	.	.	2	.	.
1824	2	54	3	1	2	2	2	2	1	2	2		1	2	.	.	.	2	.	.	.	1	1	2	2	2	2	2	1	1	4	1	2	2	1	2	.	.	.	.	2	.	2	.	.	.	2	.	.
1825	1	66	3	4	2	2	2	2	1	2	2		1	2	.	.	.	2	.	.	.	3	1	1	2	2	2	.	.	.	.	.	.	.	2	.	.	.	.	.	2	.	2	.	.	.	2	.	.
1826	1	60	3	1	2	2	2	2	1	2	2		2	2	.	.	.	2	.	.	.	3	1	1	2	2	2	.	.	.	.	.	.	.	2	.	.	.	.	.	2	.	2	.	.	.	2	.	.
1827	1	45	6	1	2	2	2	2	1	2	2		3	2	.	.	.	2	.	.	.	3	1	1	2	2	2	.	.	.	.	.	.	.	2	2	.	.	.	.	2	.	2	.	.	.	2	.	.
1828	2	68	3	1	1	2	2	2	2	2	2		2	2	.	.	.	2	.	.	.	2	4	1	2	2	3	4	4	1	18	3	3	3	1	2	.	.	.	.	2	.	2	.	.	.	2	.	.
1829	2	52	3	1	2	2	2	2	1	2	2		2	2	.	.	.	2	.	.	.	1	1	.	2	2	3	1	1	1	2	1	2	2	2	.	.	.	.	.	2	.	2	.	.	.	2	.	.
1830	2	52	2	1	2	2	2	2	1	2	2		1	2	.	.	.	2	.	.	.	3	1	1	2	2	3	1	1	2	.	1	2	2	2	2	.	.	.	.	2	.	2	.	.	.	2	.	.
1831	2	53	2	1	2	2	2	2	1	2	2		1	2	.	.	.	2	.	.	.	2	1	1	2	2	3	1	1	1	2	1	2	2	2	2	.	.	.	.	2	.	2	.	.	.	2	.	.
1832	2	49	2	1	2	2	2	2	1	2	2		1	2	.	.	.	2	.	.	.	2	1	1	2	2	4	1	1	2	.	1	2	2	2	2	.	.	.	.	2	.	2	.	.	.	2	.	.
1833	2	58	2	2	2	2	2	2	1	2	2		2	2	.	.	.	2	.	.	.	3	3	2	1	1	3	2	.	1	5	1	2	2	1	1	10	150	102	1	2	.	2	.	.	.	2	.	.
1834	1	68	3	1	2	2	2	2	1	2	2		1	1	.	.	.	1	.	.	.	2	3	3	2	2	.	.	.	.	.	.	.	.	1	2	.	.	.	.	2	.	2	.	.	.	2	.	.
1835	2	64	3	1	2	2	2	2	1	2	2		1	2	.	.	.	2	.	.	.	2	2	1	2	2	.	2	2	.	.	2	2	2	2	3	.	.	.	.	3	.	3	.	.	.	2	.	.
1836	2	39	3	1	2	2	2	2	1	2	2		1	2	.	.	.	2	.	.	.	3	1	1	2	2	4	1	1	2	.	1	2	2	2	2	.	.	.	.	2	.	2	.	.	.	2	.	.
1837	1	61	2	1	2	2	2	2	1	2	2		3	1	43	20	.	1	40	2	.	3	1	.	2	2	4	.	.	.	.	.	.	.	2	2	.	.	.	.	2	.	2	.	.	.	2	.	.
1838	2	40	3	1	2	2	2	2	1	2	2		1	2	.	.	.	2	.	.	.	3	1	1	2	2	4	1	1	2	.	1	2	2	2	2	.	.	.	.	2	.	2	.	.	.	2	.	.
1839	1	55	3	1	2	2	2	2	1	2	2		2	1	35	20	.	2	.	.	.	3	1	.	1	2	3	.	.	.	.	.	.	.	1	1	2	160	102	1	2	.	2	.	.	.	2	.	.
1840	2	56	2	1	2	2	2	2	1	2	2		1	2	.	.	.	2	.	.	.	2	4	2	2	2	.	2	2	1	15	2	2	2	2	2	.	.	.	.	2	.	2	.	.	.	2	.	.
1841	2	63	2	4	2	2	2	2	1	2	2		1	2	.	.	.	2	.	.	.	3	4	2	2	2	.	.	2	1	10	2	2	2	2	3	.	.	.	3	2	.	2	.	.	.	2	.	.
1842	1	45	3	1	2	2	2	2	1	2	2		2	1	25	.	.	1	25	4	.	3	1	.	2	.	3	.	.	.	.	.	.	.	2	2	.	.	.	.	2	.	2	.	.	.	2	.	.
1843	2	58	2	1	2	2	2	2	1	2	2		2	2	.	.	.	2	.	.	.	1	1	.	2	2	3	2	.	1	13	1	2	2	1	1	1	150	90	1	2	.	2	.	.	.	2	.	.
1844	2	44	4	1	2	2	2	2	1	2	2		2	2	.	.	.	2	.	.	.	1	1	.	2	2	3	1	1	2	.	1	2	2	1	2	.	.	.	.	2	.	2	.	.	.	2	.	.
1845	1	54	3	1	2	2	2	2	1	2	2		1	1	1	.	.	1	1	.	.	3	1	.	2	2	4	.	.	.	.	.	.	.	2	2	.	.	.	.	2	.	2	.	.	.	2	.	.
1846	2	44	4	1	2	2	2	2	1	2	2		1	2	.	.	.	2	.	.	.	3	4	2	2	2	.	1	1	2	.	2	2	2	1	2	.	.	.	.	2	.	3	.	.	.	2	.	.
1847	2	65	2	1	2	2	2	2	1	2	2		2	2	.	.	.	2	.	.	.	3	1	1	2	2	2	5	4	1	14	3	2	2	2	2	.	.	.	.	2	.	2	.	.	.	2	.	.
1848	1	70	2	1	1	2	2	2	2	2	2		2	1	40	10	.	2	.	.	.	2	4	1	2	2	4	.	.	.	.	.	.	.	1	1	1	170	100	1	3	.	1	2	1	3	3	.	.
1849	2	53	2	1	2	2	2	2	1	2	2		1	2	.	.	.	2	.	.	.	3	1	1	2	2	2	1	1	2	.	1	2	2	2	2	.	.	.	.	2	.	2	.	.	.	2	.	.
1850	1	64	3	1	2	2	2	2	1	2	2		1	2	.	.	.	1	39	1	.	4	1	1	2	2	3	.	.	.	.	.	.	.	2	2	.	.	.	.	2	.	2	.	.	.	2	.	.
1851	2	64	2	1	2	2	2	2	1	2	2		1	2	.	.	.	2	.	.	.	3	1	1	2	2	2	5	5	1	17	3	3	3	2	2	.	.	.	.	2	.	2	.	.	.	2	.	.
1852	1	65	2	1	2	2	2	2	1	2	2		1	1	45	15	.	1	45	1	.	3	1	1	1	2	2	.	.	.	.	.	.	.	1	2	.	.	.	.	2	.	2	.	.	.	2	.	.
1853	2	62	2	1	2	2	2	2	1	2	2		1	2	.	.	.	2	.	.	.	3	1	1	1	2	2	4	4	1	12	3	2	2	2	2	.	.	.	.	2	.	2	.	.	.	2	.	.
1854	1	63	2	1	2	2	2	2	1	2	2		1	1	38	20	.	1	33	2	.	3	1	1	1	2	2	.	.	.	.	.	.	.	2	2	.	.	.	.	2	.	2	.	.	.	2	.	.
1855	2	59	2	1	2	2	2	2	1	2	2		1	2	.	.	.	2	.	.	.	3	1	1	2	2	2	3	3	1	16	1	2	2	1	2	.	.	.	.	2	.	2	.	.	.	2	.	.
1856	1	44	3	1	2	2	2	2	1	2	2		2	1	26	20	.	2	.	.	.	3	1	1	2	2	2	.	.	.	.	.	.	.	2	2	.	.	.	.	2	.	2	.	.	.	2	.	.
1857	2	52	2	1	2	2	2	2	1	2	2		1	2	.	.	.	2	.	.	.	2	1	1	2	2	3	1	1	2	.	1	2	2	2	2	.	.	.	.	2	.	2	.	.	.	2	.	.
1858	2	45	4	1	2	2	2	2	1	2	2		2	2	.	.	.	2	.	.	.	1	1	.	2	2	3	1	1	2	.	1	2	2	1	1	1	150	94	.	2	.	2	.	.	.	2	.	.
1859	1	59	2	1	2	2	2	2	1	2	2		2	1	40	20	.	1	40	1	.	3	4	1	2	2	4	.	.	.	.	.	.	.	2	3	.	.	.	.	3	.	2	.	.	.	3	.	.
1860	2	59	2	1	1	2	2	2	2	2	2		2	2	.	.	.	2	.	.	.	3	4	1	2	2	4	.	.	1	10	1	2	2	2	3	.	.	.	.	3	.	3	.	.	.	3	.	.
1861	1	64	2	1	2	2	2	2	1	2	2		2	3	18	30	20	1	46	2	.	3	4	2	2	2	1	.	.	.	.	.	.	.	1	1	1	200	100	.	2	.	2	.	.	.	2	.	.
1862	1	40	3	1	2	2	2	2	1	2	2		1	1	20	2	.	1	20	2	.	3	1	.	2	2	.	.	.	.	.	.	.	.	1	3	.	.	.	.	3	.	3	.	.	.	3	.	.
1863	2	39	3	1	2	2	2	2	1	2	2		2	2	.	.	.	2	.	.	.	3	4	2	2	2	.	1	.	2	.	2	2	2	1	2	.	.	.	.	2	.	2	.	.	.	1	20	4
1864	2	43	3	1	2	2	2	2	1	2	2		2	2	.	.	.	2	.	.	.	3	4	1	2	2	1	1	1	.	.	2	2	2	2	2	.	.	.	.	2	.	2	.	.	.	2	.	.
1865	2	53	2	1	2	2	2	2	1	2	2		2	2	.	.	.	2	.	.	.	1	1	.	2	2	3	1	1	1	8	1	2	2	2	2	.	.	.	.	2	.	2	.	.	.	2	.	.
1866	2	67	2	1	2	2	2	2	1	2	2		2	2	.	.	.	2	.	.	.	3	1	1	1	1	2	3	1	1	17	2	2	2	1	1	17	168	100	3	2	.	2	.	.	3	2	.	9
1867	1	64	3	1	2	2	2	2	1	2	2		2	1	46	20	.	1	46	4	.	1	1	.	2	2	2	.	.	.	.	.	.	.	2	2	.	.	.	.	2	.	2	.	.	.	2	.	.
1868	2	64	2	1	2	2	2	2	1	2	2		2	2	.	.	.	2	.	.	.	1	1	.	1	2	4	.	5	1	18	1	2	2	2	2	.	.	.	.	2	.	2	.	.	.	2	.	.
1869	2	45	2	1	2	2	2	2	1	2	2		1	2	.	.	.	2	.	.	.	3	1	1	2	2	3	1	1	2	.	1	2	2	2	2	.	.	.	.	2	.	2	.	.	.	2	.	.
1870	2	57	2	1	2	2	2	2	1	2	2		1	2	.	.	.	2	.	.	.	1	2	1	2	2	3	4	4	1	4	1	2	2	1	1	1	145	95	2	2	.	2	.	.	.	2	.	.
1871	2	45	2	1	2	2	2	2	1	2	2		2	2	.	.	.	2	.	.	.	3	1	1	2	2	4	.	.	2	.	1	2	2	2	2	.	.	.	.	2	.	2	.	.	.	2	.	.
1872	2	52	3	1	2	2	2	2	1	2	2		1	2	.	.	.	2	.	.	.	3	1	1	2	2	2	3	2	1	3	2	2	2	2	2	.	.	.	.	2	.	2	.	.	.	2	.	.
1873	2	44	3	1	2	2	2	2	1	2	2		1	2	.	.	.	2	.	.	.	2	1	1	2	2	3	1	1	2	.	1	2	2	2	.	.	.	.	.	2	.	2	.	.	.	2	.	.
1874	2	44	2	1	2	2	2	2	1	2	2		2	2	.	.	.	2	.	.	.	3	1	1	2	2	2	1	1	2	.	1	2	2	2	2	.	.	.	.	2	.	2	.	.	.	2	.	.
1875	2	61	1	1	2	2	2	2	1	2	2		1	2	.	.	.	2	.	.	.	2	1	.	2	2	2	3	3	.	.	1	2	2	1	1	9	200	100	2	2	.	2	.	.	.	2	.	.
1876	1	63	3	1	2	1	2	2	2	2	2		3	1	24	25	22	2	.	.	.	2	3	2	3	3	2	.	.	.	.	.	.	.	2	2	.	.	.	.	2	.	2	.	.	.	2	.	.
1877	2	66	2	.	2	2	2	2	1	2	2		2	2	.	.	.	2	.	.	.	3	1	.	2	2	3	1	1	.	.	3	3	3	2	.	.	.	.	.	2	.	2	.	.	.	2	.	.
1878	1	57	2	1	2	1	2	2	2	2	2		2	2	.	.	.	2	.	.	.	2	3	3	3	3	3	.	.	.	.	.	.	.	2	2	.	.	.	.	2	.	2	.	.	.	2	.	.
1879	1	71	6	1	2	1	2	2	2	2	2		2	2	.	.	.	2	.	.	.	2	3	2	2	2	2	.	.	.	.	.	.	.	2	2	.	.	.	.	2	.	2	.	.	.	2	.	.
1880	2	54	3	1	2	1	2	2	2	2	2		3	2	.	.	.	2	.	.	.	2	2	3	3	3	2	.	.	1	8	3	3	3	2	2	.	.	.	.	2	.	2	.	.	.	2	.	.
1881	1	66	6	4	2	1	2	2	2	2	2		2	2	.	.	.	2	.	.	.	1	3	2	2	2	2	.	.	.	.	.	.	.	1	2	.	.	.	.	2	.	2	.	.	.	3	.	.
1882	1	70	4	1	2	1	2	2	2	2	2		2	2	.	.	.	2	.	.	.	2	1	2	.	.	.	.	.	.	.	.	.	.	2	2	.	.	.	.	3	.	2	.	.	.	2	.	.
1883	2	62	2	1	2	2	2	2	1	2	2		2	2	.	.	.	2	.	.	.	3	2	.	2	2	3	4	3	1	20	3	3	3	2	2	.	.	.	.	2	.	2	.	.	.	2	.	.
1884	2	50	4	1	2	1	2	2	2	2	2		2	2	.	.	.	2	.	.	.	2	3	3	2	2	2	.	1	2	.	3	3	3	2	2	.	.	.	.	2	.	2	.	.	.	2	.	.
1885	1	62	6	1	2	2	2	2	2	2	2		3	2	.	.	.	2	.	.	.	3	4	2	2	2	4	.	.	.	.	.	.	.	1	1	12	.	.	.	2	.	2	.	.	.	3	.	9
1886	1	56	3	1	2	2	2	2	2	2	2		2	1	34	20	.	1	36	6	.	4	3	2	2	2	3	.	.	.	.	.	.	.	2	2	.	.	.	.	2	.	2	.	.	.	3	.	.
1887	2	52	2	1	2	2	2	2	2	2	2		2	2	.	.	.	2	.	.	.	2	4	2	2	2	3	2	2	1	2	3	3	3	2	2	.	.	.	.	2	.	2	.	.	.	3	.	.
1888	1	61	4	1	2	1	2	2	2	2	2		2	2	.	.	.	2	.	.	.	2	3	2	3	3	3	.	.	.	.	.	.	.	2	2	.	.	.	.	3	.	2	.	.	.	2	.	.
1889	1	49	4	1	2	2	2	2	2	2	2		3	1	30	20	.	1	30	3	.	3	3	1	1	1	3	.	.	.	.	.	.	.	1	1	1	.	.	.	2	.	2	.	.	.	3	.	.
1890	1	70	5	1	2	2	2	2	2	2	2		2	1	25	20	12	2	.	.	.	3	3	2	2	2	3	.	.	.	.	.	.	.	1	1	33	.	.	1	1	5	2	.	.	.	3	.	.
1891	1	68	4	1	2	2	2	2	2	2	2		1	1	48	25	.	1	30	1	.	3	3	3	1	2	2	.	.	.	.	.	.	.	1	1	8	.	.	2	2	.	2	.	.	.	2	.	.
1892	1	70	4	1	2	2	2	2	2	2	2		3	2	.	.	.	2	.	.	.	3	3	2	2	2	2	.	.	.	.	.	.	.	1	1	25	.	.	.	1	10	2	.	.	.	3	.	.
1893	1	65	2	1	1	2	2	2	2	2	2		1	1	10	1	30	2	.	.	.	3	3	3	2	2	2	.	.	.	.	.	.	.	1	1	30	.	.	2	2	.	2	.	.	.	3	.	.
1894	1	40	4	1	1	2	2	2	2	2	2		1	5	.	.	.	5	.	.	.	3	3	2	.	.	.	.	.	.	.	.	.	.	1	1	2	.	.	.	2	.	2	.	.	.	3	.	.
1895	1	65	2	1	2	2	2	2	2	2	2		2	2	.	.	.	2	.	.	.	3	4	2	2	1	4	.	.	.	.	.	.	.	.	2	.	.	.	.	2	.	2	.	.	.	3	.	.
1896	1	67	6	1	2	2	2	2	2	2	2		2	2	.	.	.	1	24	1	.	3	4	2	2	2	4	.	.	.	.	.	.	.	1	1	3	.	.	.	2	.	2	.	.	.	3	.	.
1897	1	68	5	1	2	2	2	2	2	2	2		2	2	.	.	.	2	.	.	.	3	4	2	2	1	4	.	.	.	.	.	.	.	.	2	.	.	.	.	2	.	2	.	.	.	3	.	.
1898	2	48	1	.	2	2	2	2	2	2	2		2	2	.	.	.	2	.	.	.	3	4	2	2	1	3	1	1	2	.	3	3	3	.	2	.	.	.	.	2	.	2	.	.	.	3	.	.
1899	1	69	4	1	2	1	2	2	2	2	2		2	1	40	4	.	1	50	2	.	2	3	3	1	1	2	.	.	.	.	.	.	.	1	1	5	.	.	1	2	.	.	.	.	.	2	.	.
1900	1	66	4	1	2	1	2	2	2	2	2		3	3	35	10	8	1	40	2	.	1	3	3	2	2	2	.	.	.	.	.	.	.	1	2	.	.	.	.	2	.	2	.	.	.	2	.	.
1901	1	68	6	1	2	2	2	2	2	2	2		1	2	.	.	.	2	.	.	.	1	3	2	3	1	3	.	.	.	.	.	.	.	1	2	.	.	.	.	2	.	2	.	.	.	3	.	.
1902	1	65	5	1	2	2	2	2	2	2	2		2	2	.	.	.	2	.	.	.	2	3	3	1	1	3	.	.	.	.	.	.	.	1	2	.	.	.	.	2	.	2	.	.	.	.	.	.
1903	1	66	4	1	2	1	2	2	2	2	2		3	1	48	5	.	2	.	.	.	2	3	3	3	1	3	.	.	.	.	.	.	.	1	1	5	.	.	1	2	.	2	.	.	.	2	.	.
1904	1	66	1	.	2	1	2	2	2	2	2		1	1	.	.	.	1	46	1	.	1	3	2	2	2	4	.	.	.	.	.	.	.	1	2	.	.	.	.	2	.	2	.	.	.	2	.	.
1905	1	54	6	1	2	1	2	2	2	2	2		3	1	36	30	.	1	36	4	.	2	1	1	1	1	2	.	.	.	.	.	.	.	1	1	2	.	.	1	2	.	2	.	.	.	3	.	.
1906	1	63	2	1	2	2	2	2	2	2	2		1	1	43	10	.	2	.	.	.	2	3	2	2	1	2	.	.	.	.	.	.	.	1	1	3	.	.	1	2	.	2	.	.	.	3	.	9
1907	1	35	4	1	2	1	2	2	2	2	2		1	2	.	.	.	1	10	2	.	1	3	2	2	2	2	.	.	.	.	.	.	.	1	2	.	.	.	.	2	.	2	.	.	.	2	.	.
1908	1	70	4	1	2	1	2	2	2	2	2		3	2	.	.	.	2	.	.	.	1	3	3	2	2	.	.	.	.	.	.	.	.	1	1	20	.	.	.	2	.	2	.	.	.	3	.	.
1909	1	37	4	1	2	1	2	2	2	2	2		3	1	20	20	.	1	19	4	.	3	2	3	2	2	4	.	.	.	.	.	.	.	2	2	.	.	.	.	3	.	2	.	.	.	2	.	9
1910	1	67	4	1	2	1	2	2	2	2	2		2	3	43	30	8	2	.	.	.	2	1	.	1	1	2	.	.	.	.	.	.	.	1	1	4	.	.	1	2	.	2	.	.	.	2	.	.
1911	1	60	3	1	2	2	2	2	2	2	2		2	1	25	20	.	1	10	3	.	2	3	2	1	1	3	.	.	.	.	.	.	.	1	2	.	.	.	.	2	.	2	.	.	.	3	.	9
1912	1	66	3	1	2	2	2	2	2	2	2		2	1	40	6	.	3	35	1	6	1	3	3	2	1	2	.	.	.	.	.	.	.	1	1	4	.	.	1	2	.	2	.	.	.	3	.	9
1913	1	70	6	1	2	2	2	2	2	2	2		2	1	35	10	.	1	45	1	.	1	3	2	2	2	2	.	.	.	.	.	.	.	1	2	.	.	.	.	2	.	2	.	.	.	2	.	.
1914	1	64	2	1	2	2	2	2	2	2	2		3	2	.	.	.	1	48	7	.	2	3	2	1	2	3	.	.	.	.	.	.	.	2	3	.	.	.	.	2	.	2	.	.	.	3	.	9
1915	2	53	3	1	2	2	2	2	2	2	2		3	2	.	.	.	2	.	.	.	2	3	2	1	1	2	1	1	1	1	3	3	3	1	2	.	.	.	.	2	.	2	.	.	.	3	.	9
1916	2	49	2	1	2	2	2	2	2	2	2		2	2	.	.	.	2	.	.	.	2	3	3	2	2	2	1	1	1	2	3	3	3	1	2	.	.	.	.	2	.	2	.	.	.	2	.	.
1917	1	70	4	1	2	1	2	2	2	2	2		3	2	.	.	.	1	10	1	.	2	3	3	3	3	4	.	.	.	.	.	.	.	1	1	3	.	.	1	3	.	2	.	.	.	3	.	.
1918	2	56	1	1	2	2	2	2	1	2	2		2	2	.	.	.	2	.	.	.	3	1	.	2	2	2	2	1	1	4	3	3	3	2	.	.	.	.	.	2	.	2	.	.	.	2	.	.
1919	1	64	2	1	2	1	2	2	2	2	2		3	1	41	10	.	2	.	.	.	1	3	3	1	1	2	.	.	.	.	.	.	.	1	1	12	.	.	.	2	.	2	.	.	.	3	.	.
1920	1	69	2	2	2	1	2	2	2	2	2		1	1	50	20	.	2	.	.	.	2	2	1	2	2	2	.	.	.	.	.	.	.	1	1	1	.	.	.	2	.	1	15	1	3	3	.	.
1921	1	52	3	1	2	2	2	2	2	2	2		3	2	.	.	.	1	22	2	.	3	3	1	1	1	2	.	.	.	.	.	.	.	2	3	.	.	.	.	3	.	3	.	.	3	3	.	9
1922	2	63	2	1	2	2	2	2	1	2	2		2	2	.	.	.	2	.	.	.	3	1	.	2	2	3	4	4	.	.	3	3	3	1	1	1	.	.	.	2	.	2	.	.	.	2	.	.
1923	1	47	3	1	2	2	2	2	1	2	2		2	1	29	20	.	1	29	4	.	4	1	.	2	2	4	.	.	.	.	.	.	.	2	.	.	.	.	.	2	.	2	.	.	.	2	.	.
1924	2	61	3	1	2	2	2	2	1	2	2		2	2	.	.	.	2	.	.	.	3	1	.	2	2	2	4	4	1	12	3	3	3	1	1	3	.	.	3	2	.	2	.	.	.	2	.	.
1925	2	54	4	1	2	2	2	2	1	2	2		2	2	.	.	.	2	.	.	.	3	1	.	2	2	2	2	2	1	4	3	3	3	2	.	.	.	.	.	2	.	2	.	.	.	2	.	.
1926	1	69	2	1	2	2	2	2	1	2	2		2	1	49	7	.	2	.	.	.	3	.	.	2	2	2	.	.	.	.	.	.	.	1	1	5	.	.	1	2	.	2	.	.	.	2	.	.
1927	1	60	3	1	2	2	2	2	1	2	2		2	1	42	20	.	1	42	4	.	3	.	.	2	2	3	.	.	.	.	.	.	.	1	1	.	.	.	.	2	.	2	.	.	.	3	.	.
1928	1	69	4	1	2	1	2	2	2	2	2		3	2	.	.	.	2	.	.	.	1	3	2	1	1	3	.	.	.	.	.	.	.	1	1	4	.	.	.	2	.	2	.	.	.	3	.	.
1929	1	52	2	1	2	2	2	2	1	2	2		2	1	37	20	.	1	35	4	.	3	1	.	2	2	4	.	.	.	.	.	.	.	2	.	.	.	.	.	2	.	2	.	.	.	2	.	.
1930	2	36	3	1	2	2	2	2	1	2	2		2	2	.	.	.	2	.	.	.	3	1	1	1	2	2	1	1	2	.	1	2	2	2	.	.	.	.	.	2	.	2	.	.	.	2	.	.
1931	1	65	3	1	2	2	2	2	2	2	2		2	1	43	20	3	2	.	.	.	1	3	2	1	1	2	.	.	.	.	.	.	.	1	1	3	.	.	.	2	.	2	.	.	.	3	.	.
1932	1	70	7	1	2	1	2	2	2	2	2		2	2	.	.	.	2	.	.	.	1	3	2	1	2	2	.	.	.	.	.	.	.	2	2	.	.	.	.	2	.	2	.	.	.	3	.	.
1933	1	62	3	1	2	1	2	2	2	2	2		3	1	44	7	.	1	44	1	.	1	3	2	1	2	2	.	.	.	.	.	.	.	1	1	10	.	.	1	.	.	.	.	.	.	3	.	.
1934	2	45	3	1	2	2	2	2	1	2	2		2	2	.	.	.	2	.	.	.	4	1	.	2	2	3	1	1	2	.	1	2	2	2	.	.	.	.	.	2	.	2	.	.	.	2	.	.
1935	2	43	3	1	2	2	2	2	1	2	2		1	2	.	.	.	2	.	.	.	3	1	2	2	2	3	1	1	2	.	1	2	2	1	1	.	.	.	.	2	.	2	.	.	.	2	.	.
1936	2	42	3	1	2	2	2	2	1	2	2		1	2	.	.	.	2	.	.	.	3	1	1	2	2	3	1	1	2	.	1	2	2	2	.	.	.	.	.	2	.	2	.	.	.	2	.	.
1937	1	70	2	1	2	2	2	2	1	2	2		1	1	40	10	.	1	40	1	.	1	1	1	2	2	3	.	.	.	.	.	.	.	2	.	.	.	.	.	2	.	2	.	.	.	2	.	.
1938	2	66	2	1	2	2	2	2	1	2	2		1	2	.	.	.	2	.	.	.	2	1	1	2	2	3	2	2	1	10	1	2	2	2	.	.	.	.	.	2	.	2	.	.	.	2	.	.
1939	1	43	3	1	2	2	2	2	1	2	2		1	1	20	10	.	1	20	1	.	3	1	1	2	2	4	.	.	.	.	.	.	.	2	.	.	.	.	.	2	.	2	.	.	.	2	.	.
1940	1	65	2	1	2	2	2	2	1	2	2		1	1	40	10	.	1	40	1	.	3	1	1	2	2	3	.	.	.	.	.	.	.	2	.	.	.	.	.	2	.	2	.	.	.	2	.	.
1941	2	58	2	1	2	2	2	2	1	2	2		1	2	.	.	.	2	.	.	.	2	1	1	2	2	3	1	1	1	8	1	2	2	2	.	.	.	.	.	2	.	2	.	.	.	2	.	.
1942	2	45	3	1	2	2	2	2	1	2	2		1	2	.	.	.	2	.	.	.	2	1	1	2	2	3	1	1	2	.	1	2	2	2	.	.	.	.	.	2	.	2	.	.	.	2	.	.
1943	1	57	2	2	2	2	2	2	1	2	2		1	2	.	.	.	2	.	.	.	2	1	1	2	2	3	2	2	2	.	1	2	2	2	.	.	.	.	.	2	.	2	.	.	.	2	.	.
1944	1	63	3	1	2	1	2	2	2	2	2		3	1	46	30	.	1	50	2	.	1	3	3	2	2	3	.	.	.	.	.	.	.	1	2	.	.	.	.	2	.	2	.	.	.	3	.	.
1945	1	67	2	1	2	1	2	2	2	2	2		2	1	20	10	8	1	61	5	.	1	3	1	1	2	2	.	.	.	.	.	.	.	2	2	.	.	.	.	2	.	2	.	.	.	3	.	.
1946	1	62	6	1	2	2	2	2	2	2	2		3	2	.	.	.	2	.	.	.	1	3	1	1	1	3	.	.	.	.	.	.	.	1	1	.	.	.	1	2	.	2	.	.	.	3	.	.
1947	1		2	1	2	2	2	2	1	2	2		1	1	40	10	.	2	.	.	.	.	.	.	.	.	.	.	.	.	.	.	.	.	2	.	.	.	.	.	2	.	2	.	.	.	2	.	.
1948	2	49	2	4	2	2	2	2	1	2	2		1	2	.	.	.	2	.	.	.	1	1	1	2	1	3	1	1	1	10	1	2	2	2	2	.	.	.	.	2	.	2	.	.	.	2	.	.
1949	2	53	2	1	2	2	2	2	1	2	2		1	2	.	.	.	2	.	.	.	2	1	1	2	2	3	1	1	1	3	1	2	2	2	2	.	.	.	.	2	.	2	.	.	.	2	.	.
1950	2	45	1	1	2	2	2	2	1	2	2		2	2	.	.	.	2	.	.	.	3	1	.	1	1	3	2	2	2	.	1	2	2	2	.	.	.	.	.	2	.	2	.	.	.	2	.	.
1951	1	67	6	1	2	2	2	2	2	2	2		2	2	.	.	.	2	.	.	.	2	4	1	2	2	2	.	.	.	.	.	.	.	2	3	.	.	.	.	3	.	3	.	.	.	3	.	.
1952	1	60	3	1	2	2	2	2	2	2	2		2	1	2	.	.	2	.	.	.	3	3	2	1	1	3	.	.	.	.	.	.	.	2	3	.	.	.	.	3	.	3	.	.	.	3	.	.
1953	1	62	2	1	2	1	2	2	2	2	2		2	1	10	20	.	1	42	1	.	1	2	1	1	2	3	.	.	.	.	.	.	.	2	2	.	.	.	.	2	.	2	.	.	.	2	.	.
1954	1	70	6	1	2	2	2	2	2	2	2		3	2	.	.	.	2	.	.	.	2	4	1	1	1	4	.	.	.	.	.	.	.	1	1	3	.	.	.	2	.	2	.	.	.	3	.	.
1955	1	62	2	2	2	2	2	2	2	2	2		2	2	.	.	.	2	.	.	.	1	3	1	2	1	2	.	.	.	.	.	.	.	1	1	10	.	.	.	2	.	2	.	.	.	3	.	.
1956	1	56	4	1	2	2	2	2	2	2	2		2	1	30	30	10	1	36	1	2	1	3	3	2	1	3	.	.	.	.	.	.	.	1	1	32	.	.	.	2	.	3	.	.	.	3	.	.
1957	1	68	5	1	2	2	2	2	2	2	2		3	1	50	20	8	2	.	.	.	1	3	3	1	1	3	.	.	.	.	.	.	.	1	1	15	.	.	.	2	.	2	.	.	.	3	.	.
1958	1	63	4	1	2	2	2	2	2	2	2		2	1	43	20	2	2	.	.	.	3	3	2	2	2	3	.	.	.	.	.	.	.	.	2	.	.	.	.	2	.	2	.	.	.	3	.	.
1959	2	55	2	1	2	2	2	2	2	2	2		2	2	.	.	.	2	.	.	.	2	3	2	2	2	3	.	1	1	10	3	3	3	1	1	.	.	.	.	2	.	2	.	.	.	3	.	.
1960	1	65	5	1	2	2	2	2	2	2	2		2	2	.	.	.	2	.	.	.	2	3	2	3	2	4	.	.	.	.	.	.	.	1	2	.	.	.	.	2	.	2	.	.	.	3	.	.
1961	1	67	5	1	2	2	2	2	2	2	2		1	2	.	.	.	2	.	.	.	1	3	1	2	2	4	.	.	.	.	.	.	.	1	1	12	.	.	.	2	.	2	.	.	.	3	.	.
1962	2	53	4	1	2	1	2	2	2	2	2		2	2	.	.	.	2	.	.	.	1	2	2	2	2	2	.	1	1	4	3	3	3	1	2	.	.	.	.	2	.	.	.	.	.	3	.	.
1963	1	58	5	1	2	1	2	2	2	2	2		3	2	.	.	.	2	.	.	.	2	3	2	2	2	2	.	.	.	.	.	.	.	2	2	.	.	.	.	2	.	2	.	.	.	2	.	.
1964	1	53	6	1	2	2	2	2	2	2	2		2	2	.	.	.	2	.	.	.	3	4	3	2	2	3	.	.	.	.	.	.	.	.	2	.	.	.	.	2	.	2	.	.	.	3	.	.
1965	2	49	4	.	2	2	2	2	2	2	2		3	2	.	.	.	2	.	.	.	2	3	3	2	2	2	1	1	1	1	2	3	3	1	2	.	.	.	.	2	.	2	.	.	.	2	.	.
1966	1	67	6	1	2	2	2	2	2	2	2		2	1	53	10	.	1	35	1	.	2	3	3	1	1	2	.	.	.	.	.	.	.	1	2	.	.	.	.	2	.	2	.	.	.	3	.	.
1967	1	56	2	1	2	2	2	2	2	2	2		1	2	.	.	.	2	.	.	.	3	3	3	3	1	3	.	.	.	.	.	.	.	2	3	.	.	.	.	2	.	2	.	.	.	3	.	.
1968	1	70	6	1	2	2	2	2	2	2	2		3	2	.	.	.	2	.	.	.	2	3	3	1	2	2	.	.	.	.	.	.	.	1	1	36	.	.	2	2	.	2	.	.	.	3	.	.
1969	2	51	4	1	2	2	2	2	2	2	2		2	2	.	.	.	2	.	.	.	3	3	2	2	1	3	1	1	1	3	3	3	3	.	2	.	.	.	.	2	.	2	.	.	.	3	.	.
1970	1	66	2	1	2	2	2	2	2	2	2		3	1	38	15	4	1	36	2	.	3	3	2	2	2	4	.	.	.	.	.	.	.	.	1	4	.	.	.	2	.	2	.	.	.	3	.	.
1971	1	69	5	1	2	2	2	2	2	2	2		3	1	46	30	.	1	23	1	.	1	3	2	2	2	2	.	.	.	.	.	.	.	1	2	.	.	.	.	2	.	2	.	.	.	2	.	.
1972	1	56	2	1	2	2	2	2	2	2	2		3	2	.	.	.	2	.	.	.	3	4	2	2	1	2	.	.	.	.	.	.	.	2	3	.	.	.	.	3	.	3	.	.	.	3	.	.
1973	1	57	3	1	2	2	2	2	2	2	2		2	1	31	10	.	1	31	1	.	3	4	2	2	1	2	.	.	.	.	.	.	.	2	3	.	.	.	.	3	.	3	.	.	.	3	.	9
1974	1	70	6	1	2	2	2	2	2	2	2		2	1	50	20	.	1	50	1	.	3	4	2	2	2	4	.	.	.	.	.	.	.	1	2	.	.	.	.	2	.	2	.	.	.	2	.	.
1975	1	70	6	1	2	2	2	2	2	2	2		2	2	.	.	.	2	.	.	.	2	2	1	2	2	3	.	.	.	.	.	.	.	1	1	15	.	.	.	3	.	3	.	.	3	3	.	9
1976	1	57	4	1	2	2	2	2	2	2	2		2	2	.	.	.	2	.	.	.	3	4	1	2	1	2	.	.	.	.	.	.	.	1	1	2	.	.	.	3	.	3	.	.	3	3	.	9
1977	2	52	3	2	2	1	2	2	2	2	2		3	2	.	.	.	2	.	.	.	2	3	2	1	1	2	.	1	1	1	3	3	3	2	2	.	.	.	.	2	.	2	.	.	.	2	.	.
1978	1	67	3	1	2	1	2	2	2	2	2		3	2	.	.	.	2	.	.	.	2	1	2	2	2	2	.	.	.	.	.	.	.	1	1	3	.	.	1	2	.	2	.	.	.	2	.	.
1979	1	66	2	1	2	2	2	2	2	2	2		2	3	40	20	8	1	23	1	.	2	3	2	2	1	3	.	.	.	.	.	.	.	2	.	.	.	.	.	2	.	2	.	.	.	2	.	.
1980	1	66	6	1	2	2	2	2	2	2	2		3	1	27	4	.	2	.	.	.	2	2	3	2	2	3	.	.	.	.	.	.	.	1	1	20	.	.	.	2	.	2	.	.	.	2	.	.
1981	1	66	4	1	2	2	2	2	2	2	2		2	3	5	5	36	2	.	.	.	2	3	3	2	2	2	.	.	.	.	.	.	.	1	1	10	.	.	.	2	.	2	.	.	.	2	.	.
1982	1	47	6	1	2	2	2	2	2	2	2		2	1	27	10	.	1	27	1	.	2	1	.	2	2	3	.	.	.	.	.	.	.	1	2	.	.	.	.	2	.	2	.	.	.	2	.	.
1983	2	53	3	1	2	2	2	2	2	2	2		3	2	.	.	.	2	.	.	.	2	3	3	1	1	3	1	1	1	4	3	3	3	1	1	5	.	.	.	1	3	2	.	.	.	2	.	.
1984	1	52	3	1	2	2	2	2	2	2	2		3	2	.	.	.	2	.	.	.	2	3	2	2	2	3	.	.	.	.	.	.	.	1	1	.	.	.	.	2	.	2	.	.	.	2	.	.
1985	1	63	5	1	2	2	2	2	2	2	2		3	1	42	30	.	1	13	1	.	1	2	3	2	2	3	.	.	.	.	.	.	.	1	1	6	.	.	1	1	6	2	.	.	.	2	.	.
1986	1	67	6	1	2	2	2	2	2	2	2		2	2	.	.	.	1	47	4	.	3	3	2	2	1	4	.	.	.	.	.	.	.	2	2	.	.	.	.	2	.	2	.	.	.	2	.	.
1987	1	63	4	1	2	2	2	2	2	2	2		2	1	47	15	.	2	.	.	.	3	4	3	1	1	3	.	.	.	.	.	.	.	.	1	4	.	.	.	2	.	2	.	.	.	2	.	.
1988	1	68	6	1	2	2	2	2	2	2	2		2	2	.	.	.	2	.	.	.	3	3	2	2	1	3	.	.	.	.	.	.	.	.	1	10	.	.	.	2	.	2	.	.	.	2	.	.
1989	1	67	6	1	2	2	2	2	2	2	2		4	1	37	20	.	1	37	1	.	3	3	2	2	1	3	.	.	.	.	.	.	.	.	1	5	.	.	.	2	.	2	.	.	.	2	.	.
1990	1	64	7	1	2	1	2	2	2	2	2		2	2	.	.	.	2	.	.	.	1	3	2	1	2	2	.	.	.	.	.	.	.	2	2	.	.	.	.	2	.	2	.	.	.	3	.	.
1991	1	70	6	1	2	2	2	2	2	2	2		3	2	.	.	.	2	.	.	.	2	4	1	2	1	2	.	.	.	.	.	.	.	.	2	.	.	.	.	2	.	2	.	.	.	2	.	.
1992	1	70	5	1	2	2	2	2	2	2	2		3	1	30	10	20	1	10	2	20	2	4	2	2	1	3	.	.	.	.	.	.	.	.	2	.	.	.	.	2	.	2	.	.	.	3	.	.
1993	1	70	7	1	2	1	2	2	2	2	2		2	1	30	10	.	2	.	.	.	1	3	1	2	2	2	.	.	.	.	.	.	.	1	1	.	.	.	.	2	.	2	.	.	.	2	.	.
1994	1	70	7	1	2	1	2	2	2	2	2		2	2	.	.	.	1	50	1	.	1	3	3	1	2	3	.	.	.	.	.	.	.	1	1	5	.	.	.	2	.	2	.	.	.	2	.	.
1995	1	70	6	1	2	2	2	2	2	2	2		3	2	.	.	.	2	.	.	.	1	2	2	2	2	3	.	.	.	.	.	.	.	1	1	10	.	.	1	2	.	2	.	.	.	2	.	.
1996	1	66	6	1	1	2	2	2	2	2	2		2	3	20	3	30	2	.	.	.	1	1	.	2	2	2	.	.	.	.	.	.	.	1	2	.	.	.	.	2	.	2	.	.	.	3	.	.
1997	1	66	5	1	1	2	2	2	2	2	2		2	3	25	10	10	3	5	1	5	1	3	2	2	2	3	.	.	.	.	.	.	.	1	1	2	.	.	1	2	.	2	.	.	.	3	.	.
1998	1	69	6	1	1	2	2	2	2	2	2		2	2	.	.	.	2	.	.	.	2	3	3	3	1	2	.	.	.	.	.	.	.	1	1	30	.	.	1	1	30	2	.	.	.	3	.	.
1999	1	65	2	1	2	2	2	2	2	2	2		2	1	40	10	.	1	40	1	.	2	3	3	2	2	3	.	.	.	.	.	.	.	1	1	5	.	.	1	2	.	2	.	.	.	3	.	.
[truncated: 2,022 more rows]
[truncated: 55 more columns]
